# Supplementary material for: Detection and Genomic Characterization of Novel Respiratory Viruses in US and Mexican Cattle Farms
Source: Transbound Emerg Dis. 2026 May 13;2026:3247802. doi: 10.1155/tbed/3247802 (PMC13169165; doi:10.1155/tbed/3247802)
Supplement: Supplementary file 1 — Supporting Information 1 Table S1. PCR test results and detailed sample‐level metadata for all specimens included in this study. [file TBED-2026-3247802-s001.xlsx]

## Sheet: Sheet2
Sample ID	State	Farm ID	Visit Number	Sample Type	Temperature	Age	Gender	Cattle #	New to farm (<30d)	Treated for BRDC	Symptoms	Collection Date (Farm)	Influenza D Virus qRT-PCR date	Influenza D Virus qRT-PCR_Ct	Influenza D Virus qRT-PCR Results	Influenza A Virus qRT-PCR date	Influenza A Virus qRT-PCR_results 1	Influenza A Virus qRT-PCR_Ct	H1N1 qRT-PCR Result	H1N1 qRT-PCR ct	Pan-Coronavirus RT-PCR, date	Pan-Coronavirus PCR Results 1	Pan-Coronavirus Sanger Results	Coinfection
USL0062	IN	F01	1	Cattle Nasal Swab	101.2	7 months	Female	1640	Yes	N/A	Persistence infection with Bovine Viral Diarrhea Virus. Temp: 101.2F	2024-05-09	2024-05-14		Negative	2024-05-14	Negative				2024-05-15	Negative
USL0080	IN	F01	1	Cattle Nasal Swab	102.4	8 months	Female	1692	Yes	N/A	Fever. Temp: 102.2F	2024-05-09	2024-05-14		Negative	2024-05-15	Negative				2024-05-15	Negative
USL0085	IN	F01	1	Cattle Ocular Swab	102.4	8 months	Female	1692	Yes	N/A	Fever. Temp: 102.2F	2024-05-09	2024-05-14		Negative	2024-05-15	Negative				2024-05-15	Negative
USL0081	IN	F01	1	Cattle Nasal Swab	104.4	9 months	Female	1708	Yes	Yes	Fever. Temp: 104.4F. Sick	2024-05-09	2024-05-14		Negative	2024-05-15	Negative				2024-05-15	Negative
USL0086	IN	F01	1	Cattle Ocular Swab	104.4	9 months	Female	1708	Yes	Yes	Fever. Temp: 104.4F. Sick	2024-05-09	2024-05-14		Negative	2024-05-15	Negative				2024-05-15	Negative
USL0064	IN	F01	1	Cattle Nasal Swab	103.8	7 months	Female	1795	Yes	N/A	Persistence infection with Bovine Viral Diarrhea Virus. Temp: 103.8F	2024-05-09	2024-05-14	37.51	Positive	2024-05-14	Negative				2024-05-15	Negative
USL0065	IN	F01	1	Cattle Nasal Swab	104.2	7 months	Female	1798	N/A	N/A	Fever. Temp: 104.2F	2024-05-09	2024-05-14		Negative	2024-05-14	Negative				2024-05-15	Negative
USL0068	IN	F01	1	Cattle Nasal Swab	105.6	7 months	Female	1803	Yes	Yes	Fever with diarrhea. Temp: 105.6F	2024-05-09	2024-05-14		Negative	2024-05-14	Negative				2024-05-15	Negative
USL0063	IN	F01	1	Cattle Nasal Swab	101.2	7 months	Female	1813	Yes	N/A	Persistence infection with Bovine Viral Diarrhea Virus. Temp: 101.2F	2024-05-09	2024-05-14		Negative	2024-05-14	Negative				2024-05-15	Negative
USL0069	IN	F01	1	Cattle Nasal Swab	103.6	7 months	Female	1819	Yes	N/A	Fever. Temp: 103.6F	2024-05-09	2024-05-14		Negative	2024-05-14	Negative				2024-05-15	Negative
USL0067	IN	F01	1	Cattle Nasal Swab	106.4	7 months	Female	1821	N/A	Yes	Fever. Temp: 106.4F	2024-05-09	2024-05-14		Negative	2024-05-14	Negative				2024-05-15	Positive
USL0066	IN	F01	1	Cattle Nasal Swab	104	7 months	Female	1824	N/A	Yes	Fever and conjuctivitis. Temp: 104.0F. Occular discharge collected for testing	2024-05-09	2024-05-14		Negative	2024-05-14	Negative				2024-05-15	Negative
USL0082	IN	F01	1	Cattle Ocular Swab	104	7 months	Female	1824	N/A	Yes	Fever and conjuctivitis. Temp: 104.0F. Occular discharge collected for testing	2024-05-09	2024-05-14		Negative	2024-05-14	Negative				2024-05-15	Negative
USL0074	IN	F01	1	Cattle Nasal Swab	105.9	7 months	Female	1829	Yes	Yes	Fever. Temp: 105.9F	2024-05-09	2024-05-14		Negative	2024-05-15	Negative				2024-05-15	Positive
USL0073	IN	F01	1	Cattle Nasal Swab	104.1	7 months	Female	1830	Yes	N/A	Fever. Temp: 104.1F	2024-05-09	2024-05-14		Negative	2024-05-15	Negative				2024-05-15	Positive
USL0076	IN	F01	1	Cattle Nasal Swab	104.2	7 months	Female	1833	Yes	Yes	Fever. Temp: 104.2F	2024-05-09	2024-05-14		Negative	2024-05-15	Negative				2024-05-15	Negative
USL0077	IN	F01	1	Cattle Nasal Swab	102.4	7 months	Female	1834	Yes	Yes	Fever. Temp: 102.4F	2024-05-09	2024-05-14		Negative	2024-05-15	Negative				2024-05-15	Positive
USL0078	IN	F01	1	Cattle Nasal Swab	102.6	7 months	Female	1838	Yes	Yes	Fever. Temp: 102.6F	2024-05-09	2024-05-14		Negative	2024-05-15	Negative				2024-05-15	Negative
USL0075	IN	F01	1	Cattle Nasal Swab	102.1	7 months	Female	1840	Yes	Yes	Fever. Temp: 102.1F	2024-05-09	2024-05-14		Negative	2024-05-15	Negative				2024-05-15	Positive
USL0072	IN	F01	1	Cattle Nasal Swab	103.4	7 months	Female	1861	Yes	N/A	Fever. Temp: 103.4F. Diarrhea	2024-05-09	2024-05-14		Negative	2024-05-14	Negative				2024-05-15	Positive
USL0071	IN	F01	1	Cattle Nasal Swab	104.8	7 months	Female	1862	Yes	N/A	Fever. Temp: 104.8F	2024-05-09	2024-05-14		Negative	2024-05-14	Negative				2024-05-15	Negative
USL0084	IN	F01	1	Cattle Ocular Swab	104.8	7 months	Female	1862	Yes	N/A	Fever. Temp: 104.8F	2024-05-09	2024-05-14		Negative	2024-05-14	Negative				2024-05-15	Positive	Bovine Coronavirus
USL0070	IN	F01	1	Cattle Nasal Swab	102.4	7 months	Female	1867	Yes	N/A	Occular discharge, conjuctivitis and diarrhea	2024-05-09	2024-05-14		Negative	2024-05-14	Negative				2024-05-15	Positive
USL0079	IN	F01	1	Cattle Nasal Swab	N/A	7 months	Female	1867	Yes	Yes	None	2024-05-09	2024-05-14		Negative	2024-05-15	Negative				2024-05-15	Negative
USL0083	IN	F01	1	Cattle Ocular Swab	102.4	7 months	Female	1867	Yes	N/A	Occular discharge, conjuctivitis and diarrhea	2024-05-09	2024-05-14		Negative	2024-05-14	Negative				2024-05-15	Positive	Bovine Coronavirus
USE019	IN	F01	1	Enviornmental Swab								2024-05-09	2024-05-14		Negative	2024-05-14	Negative				2024-05-15	Negative
USH031	IN	F01	1	Human Nasal Swab		58	Male					2024-05-09	2024-05-15		Negative	2024-05-15	Negative				2024-05-15	Negative
USH032	IN	F01	1	Human Nasal Swab		38	Male					2024-05-09	2024-05-15		Negative	2024-05-15	Negative				2024-05-15	Negative
USH033	IN	F01	1	Human Nasal Swab		N/A	Male					2024-05-09	2024-05-15		Negative	2024-05-15	Negative				2024-05-15	Negative
USH034	IN	F01	1	Human Nasal Swab		21	Male					2024-05-09	2024-05-15		Negative	2024-05-15	Negative				2024-05-15	Negative
USH035	IN	F01	1	Human Nasal Swab		38	Male					2024-05-09	2024-05-15		Negative	2024-05-15	Negative				2024-05-15	Negative
USH036	IN	F01	1	Human Nasal Swab		24	Male					2024-05-09	2024-05-15		Negative	2024-05-15	Negative				2024-05-15	Negative
USH037	IN	F01	1	Human Nasal Swab		20	Male					2024-05-09	2024-05-15		Negative	2024-05-15	Negative				2024-05-15	Negative
USH038	IN	F01	1	Human Nasal Swab		46	Female					2024-05-09	2024-05-15		Negative	2024-05-15	Negative				2024-05-15	Negative
USH039	IN	F01	1	Human Nasal Swab		48	Male					2024-05-09	2024-05-15		Negative	2024-05-15	Negative				2024-05-15	Negative
USN013.1	IN	F01	1	Bioaerosol								2024-05-09	2024-05-15		Negative	2024-05-15	Negative				2024-05-15	Negative
USN013.2	IN	F01	1	Bioaerosol								2024-05-09	2024-05-15		Negative	2024-05-15	Negative				2024-05-15	Negative
USN013.3	IN	F01	1	Bioaerosol								2024-05-09	2024-05-15		Negative	2024-05-15	Negative				2024-05-15	Negative
USN014.1	IN	F01	1	Bioaerosol								2024-05-09	2024-05-15		Negative	2024-05-15	Negative				2024-05-15	Negative
USN014.2	IN	F01	1	Bioaerosol								2024-05-09	2024-05-15		Negative	2024-05-15	Negative				2024-05-15	Negative
USN014.3	IN	F01	1	Bioaerosol								2024-05-09	2024-05-15		Negative	2024-05-15	Negative				2024-05-15	Negative
USN015.1	IN	F01	1	Bioaerosol								2024-05-09	2024-05-15		Negative	2024-05-15	Negative				2024-05-15	Negative
USN015.2	IN	F01	1	Bioaerosol								2024-05-09	2024-05-15		Negative	2024-05-15	Negative				2024-05-15	Negative
USN015.3	IN	F01	1	Bioaerosol								2024-05-09	2024-05-15		Negative	2024-05-15	Negative				2024-05-15	Negative
USL0151	IN	F01	2	Cattle Nasal Swab	105.1	<1 year	Female	470	Yes	Yes	Depressed, nasal discharge and fever (105.1oF). Treated with Nuflor.	2024-08-12	2024-08-22		Negative	2024-08-22	Negative				2024-08-23	Negative
USL0162	IN	F01	2	Cattle Nasal Swab	N/A	8 months	Female	3079	Yes	No	None	2024-08-12	2024-08-22		Negative	2024-08-22	Negative				2024-08-23	Positive
USL0164	IN	F01	2	Cattle Nasal Swab	N/A	8 months	Female	3081	Yes	No	None	2024-08-12	2024-08-22		Negative	2024-08-22	Negative				2024-08-23	Positive
USL0163	IN	F01	2	Cattle Nasal Swab	N/A	8 months	Female	3094	Yes	No	None	2024-08-12	2024-08-22		Negative	2024-08-22	Negative				2024-08-23	Negative
USL0161	IN	F01	2	Cattle Nasal Swab	N/A	8 months	Female	3099	Yes	No	None	2024-08-12	2024-08-22		Negative	2024-08-22	Negative				2024-08-23	Positive
USL0165	IN	F01	2	Cattle Nasal Swab	N/A	8 months	Female	3101	Yes	No	None	2024-08-12	2024-08-22		Negative	2024-08-22	Negative				2024-08-23	Positive
USL0160	IN	F01	2	Cattle Nasal Swab	N/A	8 months	Female	3108	Yes	No	None	2024-08-12	2024-08-22		Negative	2024-08-22	Negative				2024-08-23	Negative
USL0159	IN	F01	2	Cattle Nasal Swab	N/A	8 months	Female	3111	Yes	No	None	2024-08-12	2024-08-22		Negative	2024-08-22	Negative				2024-08-23	Positive
USL0156	IN	F01	2	Cattle Nasal Swab	N/A	<1 year	Male	01 (blue)	Yes	No	None	2024-08-12	2024-08-22		Negative	2024-08-22	Negative				2024-08-23	Negative
USL0154	IN	F01	2	Cattle Nasal Swab	N/A	<1 year	Male	13 (blue)	Yes	No	None	2024-08-12	2024-08-22		Negative	2024-08-22	Negative				2024-08-23	Negative
USL0157	IN	F01	2	Cattle Nasal Swab	N/A	<1 year	Male	14 (blue)	Yes	No	None	2024-08-12	2024-08-22		Negative	2024-08-22	Negative				2024-08-23	Negative
USL0155	IN	F01	2	Cattle Nasal Swab	N/A	<1 year	Male	16 (blue)	Yes	No	None	2024-08-12	2024-08-22		Negative	2024-08-22	Negative				2024-08-23	Negative
USL0158	IN	F01	2	Cattle Nasal Swab	N/A	<1 year	Male	17 (blue)	Yes	No	None	2024-08-12	2024-08-22		Negative	2024-08-22	Negative				2024-08-23	Negative
USL0149	IN	F01	2	Cattle Nasal Swab	104	<1 year	Female	438 (purple tag)	yes	Yes	Depressed, nasal discharge and fever (104oF). Treated with Nuflor.	2024-08-12	2024-08-22		Negative	2024-08-22	Negative				2024-08-23	Negative
USL0148	IN	F01	2	Cattle Nasal Swab	N/A	<1 year	Female	443 (purple tag)	Yes	Yes	Depressed, nasal discharge, decreased appetite and fever. Exposed to animals with bovine viral diarrhea.	2024-08-12	2024-08-22		Negative	2024-08-22	Negative				2024-08-23	Positive
USL0150	IN	F01	2	Cattle Nasal Swab	105	<1 year	Female	469 (purple tag)	Yes	Yes	Depressed, nasal discharge and fever (105oF). Treated with Nuflor.	2024-08-12	2024-08-22		Negative	2024-08-22	Negative				2024-08-23	Negative
USL0153	IN	F01	2	Cattle Nasal Swab	N/A	<1 year	Male	5 (blue)	Yes	No	None	2024-08-12	2024-08-22		Negative	2024-08-22	Negative				2024-08-23	Negative
USL0146	IN	F01	2	Cattle Nasal Swab	N/A	12 months	Female	537 (purple tag)	Yes	Yes	Depressed, nasal discharge and fever. Just treated with Nuflor.	2024-08-12	2024-08-22		Negative	2024-08-22	Negative				2024-08-23	Positive
USL0147	IN	F01	2	Cattle Nasal Swab	N/A	12 months	Female	540 (purple tag)	Yes	Yes	Depressed, nasal discharge and fever.	2024-08-12	2024-08-22		Negative	2024-08-22	Negative				2024-08-23	Negative
USL0152	IN	F01	2	Cattle Nasal Swab	N/A	<1 year	Male	6 (blue tag)	Yes	No	None	2024-08-12	2024-08-22		Negative	2024-08-22	Negative				2024-08-23	Negative
USH031	IN	F01	2	Human Nasal Swab		58	Male					2024-08-12	2024-08-21		Negative	2024-08-22	Negative				2024-08-23	Negative
USH032	IN	F01	2	Human Nasal Swab		38	Male					2024-08-12	2024-08-21		Negative	2024-08-22	Negative				2024-08-23	Negative
USH033	IN	F01	2	Human Nasal Swab		N/A	Male					2024-08-12	2024-08-21		Negative	2024-08-22	Negative				2024-08-23	Negative
USH034	IN	F01	2	Human Nasal Swab		21	Male					2024-08-12	2024-08-21		Negative	2024-08-22	Negative				2024-08-23	Negative
USH035	IN	F01	2	Human Nasal Swab		38	Male					2024-08-12	2024-08-21		Negative	2024-08-22	Negative				2024-08-23	Negative
USH036	IN	F01	2	Human Nasal Swab		24	Male					2024-08-12	2024-08-21		Negative	2024-08-22	Negative				2024-08-23	Negative
USH037	IN	F01	2	Human Nasal Swab		20	Male					2024-08-12	2024-08-21		Negative	2024-08-22	Negative				2024-08-23	Negative
USH038	IN	F01	2	Human Nasal Swab		46	Female					2024-08-12	2024-08-21		Negative	2024-08-22	Negative				2024-08-23	Negative
USH039	IN	F01	2	Human Nasal Swab		48	Male					2024-08-12	2024-08-21		Negative	2024-08-22	Negative				2024-08-23	Negative
USN031.1	IN	F01	2	Bioaerosol								2024-08-13	2024-08-21		Negative	2024-08-22	Negative				2024-08-23	Negative
USN031.2	IN	F01	2	Bioaerosol								2024-08-13	2024-08-21		Negative	2024-08-22	Negative				2024-08-23	Negative
USN031.3	IN	F01	2	Bioaerosol								2024-08-13	2024-08-21		Negative	2024-08-22	Negative				2024-08-23	Negative
USN032.1	IN	F01	2	Bioaerosol								2024-08-13	2024-08-21		Negative	2024-08-22	Negative				2024-08-23	Negative
USN032.2	IN	F01	2	Bioaerosol								2024-08-13	2024-08-21		Negative	2024-08-22	Negative				2024-08-23	Negative
USN032.3	IN	F01	2	Bioaerosol								2024-08-13	2024-08-21		Negative	2024-08-22	Negative				2024-08-23	Negative
USN033.1	IN	F01	2	Bioaerosol								2024-08-13	2024-08-21		Negative	2024-08-22	Negative				2024-08-23	Negative
USN033.2	IN	F01	2	Bioaerosol								2024-08-13	2024-08-21		Negative	2024-08-22	Negative				2024-08-23	Negative
USN033.3	IN	F01	2	Bioaerosol								2024-08-13	2024-08-21		Negative	2024-08-22	Negative				2024-08-23	Negative
USN034.1	IN	F01	2	Bioaerosol								2024-08-13	2024-08-21		Negative	2024-08-22	Negative				2024-08-23	Negative
USN034.2	IN	F01	2	Bioaerosol								2024-08-13	2024-08-21		Negative	2024-08-22	Negative				2024-08-23	Negative
USN034.3	IN	F01	2	Bioaerosol								2024-08-13	2024-08-21		Negative	2024-08-22	Negative				2024-08-23	Negative
USL0172	IN	F01	3	Cattle Nasal Swab	N/A	10-12 months	Female	781	No	No	swab only	2024-12-09	2024-12-18	34.118	Positive	2024-12-18	Negative				2024-12-19	Positive	Bovine Coronavirus	IDV and a Coronavirus
USL0167	IN	F01	3	Cattle Nasal Swab	N/A	10-12 months	Female	782	No	No		2024-12-09	2024-12-18	26.107	Positive	2024-12-18	Negative				2024-12-19	Negative
USL0179	IN	F01	3	Cattle Nasal Swab	N/A	7-10 months	Female	899	Yes	N/A		2024-12-09	2024-12-18		Negative	2024-12-18	Negative				2024-12-19	Positive	Bovine Coronavirus
USL0180	IN	F01	3	Cattle Nasal Swab	N/A	7-10 months	Female	903	Yes	N/A		2024-12-09	2024-12-18		Negative	2024-12-18	Negative				2024-12-19	Positive	Bovine Coronavirus
USL0181	IN	F01	3	Cattle Nasal Swab	N/A	7-10 months	Female	907	Yes	N/A		2024-12-09	2024-12-18		Negative	2024-12-18	Negative				2024-12-19	Positive	Bovine Coronavirus
USL0182	IN	F01	3	Cattle Nasal Swab	N/A	7-10 months	Female	911	Yes	N/A		2024-12-09	2024-12-18		Negative	2024-12-18	Negative				2024-12-19	Positive	Bovine Coronavirus
USL0183	IN	F01	3	Cattle Nasal Swab	N/A	7-10 months	Female	915	Yes	N/A		2024-12-09	2024-12-18		Negative	2024-12-18	Negative				2024-12-19	Positive	Bovine Coronavirus
USL0184	IN	F01	3	Cattle Nasal Swab	N/A	7-10 months	Female	919	Yes	N/A		2024-12-09	2024-12-18		Negative	2024-12-18	Negative				2024-12-19	Positive	Bovine Coronavirus
USL0173	IN	F01	3	Cattle Nasal Swab	N/A	7-10 months	Female	923	Yes	N/A		2024-12-09	2024-12-18		Negative	2024-12-18	Negative				2024-12-19	Negative
USL0174	IN	F01	3	Cattle Nasal Swab	N/A	7-10 months	Female	927	Yes	N/A		2024-12-09	2024-12-18		Negative	2024-12-18	Negative				2024-12-19	Positive	Bovine Coronavirus
USL0175	IN	F01	3	Cattle Nasal Swab	N/A	7-10 months	Female	931	Yes	N/A	Nasal discharge	2024-12-09	2024-12-18		Negative	2024-12-18	Negative				2024-12-19	Positive	Bovine Coronavirus
USL0176	IN	F01	3	Cattle Nasal Swab	N/A	7-10 months	Female	935	Yes	N/A		2024-12-09	2024-12-18	36.138	Positive	2024-12-18	Negative				2024-12-19	Negative
USL0177	IN	F01	3	Cattle Nasal Swab	N/A	7-10 months	Female	939	Yes	N/A		2024-12-09	2024-12-18		Negative	2024-12-18	Negative				2024-12-19	Negative
USL0171	IN	F01	3	Cattle Nasal Swab	N/A	10-12 months	Female	4261	No	No		2024-12-09	2024-12-18		Negative	2024-12-18	Negative				2024-12-19	Positive	Bovine Coronavirus
USL0168	IN	F01	3	Cattle Nasal Swab	N/A	10-12 months	Female	4273	No	No		2024-12-09	2024-12-18	37.908	Positive	2024-12-18	Negative				2024-12-19	Positive	Bovine Coronavirus	IDV and a Coronavirus
USL0166	IN	F01	3	Cattle Nasal Swab	N/A	10-12 months	Female	4276	No	No		2024-12-09	2024-12-18		Negative	2024-12-18	Negative				2024-12-19	Negative
USL0194	IN	F01	3	Cattle Nasal Swab	N/A	6-10 months	Female	4308	Yes	N/A		2024-12-09	2024-12-18		Negative	2024-12-18	Negative				2024-12-19	Negative
USL0169	IN	F01	3	Cattle Nasal Swab	N/A	10-12 months	Female	4330	No	No		2024-12-09	2024-12-18		Negative	2024-12-18	Negative				2024-12-19	Negative
USL0185	IN	F01	3	Cattle Nasal Swab	N/A	7-10 months	Female	4437	Yes	N/A		2024-12-09	2024-12-18		Negative	2024-12-18	Negative				2024-12-19	Negative
USL0186	IN	F01	3	Cattle Nasal Swab	N/A	6-10 months	Female	4441	Yes	N/A		2024-12-09	2024-12-18		Negative	2024-12-18	Negative				2024-12-19	Positive	Bovine Coronavirus
USL0187	IN	F01	3	Cattle Nasal Swab	N/A	6-10 months	Female	4445	Yes	N/A		2024-12-09	2024-12-18		Negative	2024-12-18	Negative				2024-12-19	Positive	Bovine Coronavirus
USL0188	IN	F01	3	Cattle Nasal Swab	N/A	6-10 months	Female	4449	Yes	N/A		2024-12-09	2024-12-18		Negative	2024-12-18	Negative				2024-12-19	Positive	Bovine Coronavirus
USL0189	IN	F01	3	Cattle Nasal Swab	N/A	6-10 months	Female	4453	Yes	N/A		2024-12-09	2024-12-18		Negative	2024-12-18	Negative				2024-12-19	Negative
USL0190	IN	F01	3	Cattle Nasal Swab	N/A	6-10 months	Female	4457	Yes	N/A		2024-12-09	2024-12-18		Negative	2024-12-18	Negative				2024-12-19	Negative
USL0191	IN	F01	3	Cattle Nasal Swab	N/A	6-10 months	Female	4461	Yes	N/A		2024-12-09	2024-12-18		Negative	2024-12-18	Negative				2024-12-19	Positive	Bovine Coronavirus
USL0192	IN	F01	3	Cattle Nasal Swab	N/A	6-10 months	Female	4465	Yes	N/A		2024-12-09	2024-12-18		Negative	2024-12-18	Negative				2024-12-19	Positive	Bovine Coronavirus
USL0193	IN	F01	3	Cattle Nasal Swab	N/A	6-10 months	Female	4469	Yes	N/A		2024-12-09	2024-12-19		Negative	2024-12-18	Negative				2024-12-19	Negative
USE028	IN	F01	3	Enviornmental Swab								2024-12-09	2024-12-18	31.017	Positive	2024-12-18	Negative				2024-12-19	Negative
USE029	IN	F01	3	Enviornmental Swab								2024-12-09	2024-12-18	33.651	Positive	2024-12-18	Negative				2024-12-19	Negative
USE030	IN	F01	3	Enviornmental Swab								2024-12-09	2024-12-18	31.512	Positive	2024-12-18	Negative				2024-12-19	Negative
USH031	IN	F01	3	Human Nasal Swab		58	Male					2024-12-09	2024-12-18		Negative	2024-12-18	Negative				2024-12-19	Negative
USH032	IN	F01	3	Human Nasal Swab		38	Male					2024-12-09	2024-12-18		Negative	2024-12-18	Negative				2024-12-19	Negative
USH033	IN	F01	3	Human Nasal Swab		N/A	Male					2024-12-09	2024-12-18		Negative	2024-12-18	Negative				2024-12-19	Negative
USH034	IN	F01	3	Human Nasal Swab		21	Male					2024-12-09	2024-12-18		Negative	2024-12-18	Negative				2024-12-19	Negative
USH035	IN	F01	3	Human Nasal Swab		38	Male					2024-12-09	2024-12-18		Negative	2024-12-18	Negative				2024-12-19	Negative
USH036	IN	F01	3	Human Nasal Swab		24	Male					2024-12-09	2024-12-18		Negative	2024-12-18	Negative				2024-12-19	Negative
USH037	IN	F01	3	Human Nasal Swab		20	Male					2024-12-09	2024-12-18		Negative	2024-12-18	Negative				2024-12-19	Negative
USH038	IN	F01	3	Human Nasal Swab		46	Female					2024-12-09	2024-12-18		Negative	2024-12-18	Negative				2024-12-19	Negative
USH039	IN	F01	3	Human Nasal Swab		48	Male					2024-12-09	2024-12-18		Negative	2024-12-18	Negative				2024-12-19	Negative
USN035.1	IN	F01	3	Bioaerosol								2024-12-09	2024-12-18		Negative	2024-12-18	Negative				2024-12-19	Negative
USN035.2	IN	F01	3	Bioaerosol								2024-12-09	2024-12-18		Negative	2024-12-18	Negative				2024-12-19	Negative
USN035.3	IN	F01	3	Bioaerosol								2024-12-09	2024-12-18		Negative	2024-12-18	Negative				2024-12-19	Negative
USN036.1	IN	F01	3	Bioaerosol								2024-12-09	2024-12-18		Negative	2024-12-18	Negative				2024-12-19	Negative
USN036.2	IN	F01	3	Bioaerosol								2024-12-09	2024-12-18		Negative	2024-12-18	Negative				2024-12-19	Negative
USN036.3	IN	F01	3	Bioaerosol								2024-12-09	2024-12-18		Negative	2024-12-18	Negative				2024-12-19	Negative
USN037.1	IN	F01	3	Bioaerosol								2024-12-09	2024-12-18		Negative	2024-12-18	Negative				2024-12-19	Negative
USN037.2	IN	F01	3	Bioaerosol								2024-12-09	2024-12-18		Negative	2024-12-18	Negative				2024-12-19	Negative
USN037.3	IN	F01	3	Bioaerosol								2024-12-09	2024-12-18		Negative	2024-12-18	Negative				2024-12-19	Negative
USN038.1	IN	F01	3	Bioaerosol								2024-12-09	2024-12-18		Negative	2024-12-18	Negative				2024-12-19	Negative
USN038.2	IN	F01	3	Bioaerosol								2024-12-09	2024-12-18		Negative	2024-12-18	Negative				2024-12-19	Negative
USN038.3	IN	F01	3	Bioaerosol								2024-12-09	2024-12-18		Negative	2024-12-18	Negative				2024-12-19	Negative
USL0244	IN	F01	4	Cattle Nasal Swab	102.1	10-12 months	Female	16	Yes	N/A		2025-05-12	2025-05-20		Negative	2025-05-21	Negative				2025-05-21	Negative
USL0247	IN	F01	4	Cattle Nasal Swab	N/A	12-14 months	Female	17	Yes	N/A	clinically normal-tagged swiched at arrival-unknown treatment history-BVDV persistanly infected calf diagnosed on group	2025-05-12	2025-05-20		Negative	2025-05-21	Negative				2025-05-21	Positive	Bovine Coronavirus
USL0249	IN	F01	4	Cattle Nasal Swab	101.1	6-8 months	Female	71	Yes	N/A		2025-05-12	2025-05-20		Negative	2025-05-21	Negative				2025-05-21	Negative
USL0238	IN	F01	4	Cattle Nasal Swab	102.5	16-18 months	Female	791	No	N/A		2025-05-12	2025-05-20		Negative	2025-05-21	Negative				2025-05-21	Negative
USL0242	IN	F01	4	Cattle Nasal Swab	102.2	16-18 months	Female	796	No	N/A		2025-05-12	2025-05-20		Negative	2025-05-21	Negative				2025-05-21	Negative
USL0239	IN	F01	4	Cattle Nasal Swab	102.2	16-18 months	Female	807	No	N/A	Eye infection	2025-05-12	2025-05-20		Negative	2025-05-21	Negative				2025-05-21	Negative
USL0240	IN	F01	4	Cattle Nasal Swab	103	16-18 months	Female	808	No	N/A		2025-05-12	2025-05-20		Negative	2025-05-21	Negative				2025-05-21	Positive	Rodent coronavirus
USL0241	IN	F01	4	Cattle Nasal Swab	103	16-18 months	Female	813	No	N/A	Nasal discharge	2025-05-12	2025-05-20		Negative	2025-05-21	Negative				2025-05-21	Negative
USL0246	IN	F01	4	Cattle Nasal Swab	100.9	10-12 months	Female	991	Yes	N/A		2025-05-12	2025-05-20		Negative	2025-05-21	Negative				2025-05-21	Positive	Bovine Coronavirus
USL0248	IN	F01	4	Cattle Nasal Swab	102.1	6-8 months	Female	3169	Yes	N/A		2025-05-12	2025-05-20		Negative	2025-05-21	Negative				2025-05-21	Positive	Bovine Coronavirus
USL0252	IN	F01	4	Cattle Nasal Swab	102.7	6-8 months	Female	3170	Yes	N/A		2025-05-12	2025-05-20		Negative	2025-05-21	Negative				2025-05-21	Positive	Bovine Coronavirus
USL0251	IN	F01	4	Cattle Nasal Swab	102.5	6-8 months	Female	3567	Yes	N/A		2025-05-12	2025-05-20		Negative	2025-05-21	Negative				2025-05-21	Positive	Bovine Coronavirus
USL0253	IN	F01	4	Cattle Nasal Swab	N/A	18 months	Male	5324	Yes	N/A		2025-05-12	2025-05-20		Negative	2025-05-21	Negative				2025-05-21	Negative
USL0245	IN	F01	4	Cattle Nasal Swab	102.7	10-12 months	Female	Blue WH	Yes	N/A		2025-05-12	2025-05-20		Negative	2025-05-21	Negative				2025-05-21	Negative
USL0250	IN	F01	4	Cattle Nasal Swab	102.9	6-8 months	Female	H139	Yes	N/A		2025-05-12	2025-05-20		Negative	2025-05-21	Negative				2025-05-21	Positive	Bovine Coronavirus
USL0243	IN	F01	4	Cattle Nasal Swab	101.1	10-12 months	Female	WH	Yes	N/A		2025-05-12	2025-05-20		Negative	2025-05-21	Negative				2025-05-21	Negative
USH031	IN	F01	4	Human Nasal Swab		59	Male					2025-05-12	2025-05-20		Negative	2025-05-21	Negative				2025-05-21	Negative
USH032	IN	F01	4	Human Nasal Swab		39	Male					2025-05-12	2025-05-20		Negative	2025-05-21	Negative				2025-05-21	Negative
USH033	IN	F01	4	Human Nasal Swab		N/A	Male					2025-05-12	2025-05-20		Negative	2025-05-21	Negative				2025-05-21	Negative
USH035	IN	F01	4	Human Nasal Swab		39	Male					2025-05-12	2025-05-20		Negative	2025-05-21	Negative				2025-05-21	Negative
USH037	IN	F01	4	Human Nasal Swab		21	Male					2025-05-12	2025-05-20		Negative	2025-05-21	Negative				2025-05-21	Negative
USH038	IN	F01	4	Human Nasal Swab		47	Female					2025-05-12	2025-05-20		Negative	2025-05-21	Negative				2025-05-21	Negative
USH039	IN	F01	4	Human Nasal Swab		49	Male					2025-05-12	2025-05-20		Negative	2025-05-21	Negative				2025-05-21	Negative
USH056	IN	F01	4	Human Nasal Swab		25	Male					2025-05-12	2025-05-20		Negative	2025-05-21	Negative				2025-05-21	Negative
USH057	IN	F01	4	Human Nasal Swab		58	Male					2025-05-12	2025-05-20		Negative	2025-05-21	Negative				2025-05-21	Negative
USN047.1	IN	F01	4	Bioaerosol								2025-05-12	2025-05-20		Negative	2025-05-21	Negative				2025-05-21	Negative
USN047.2	IN	F01	4	Bioaerosol								2025-05-12	2025-05-20		Negative	2025-05-21	Negative				2025-05-21	Negative
USN047.3	IN	F01	4	Bioaerosol								2025-05-12	2025-05-20		Negative	2025-05-21	Negative				2025-05-21	Negative
USN048.1	IN	F01	4	Bioaerosol								2025-05-12	2025-05-20		Negative	2025-05-21	Negative				2025-05-21	Negative
USN048.2	IN	F01	4	Bioaerosol								2025-05-12	2025-05-20		Negative	2025-05-21	Negative				2025-05-21	Negative
USN048.3	IN	F01	4	Bioaerosol								2025-05-12	2025-05-20		Negative	2025-05-21	Negative				2025-05-21	Negative
USN049.1	IN	F01	4	Bioaerosol								2025-05-12	2025-05-20		Negative	2025-05-21	Negative				2025-05-21	Negative
USN049.2	IN	F01	4	Bioaerosol								2025-05-12	2025-05-20		Negative	2025-05-21	Negative				2025-05-21	Negative
USN049.3	IN	F01	4	Bioaerosol								2025-05-12	2025-05-20		Negative	2025-05-21	Negative				2025-05-21	Negative
USH032	IN	F01	mail	Human Nasal Swab		38	Male					2024-12-16				2025-02-20	positive	32.47	positive	31.203	2025-02-21	Negative
USL0015	KY	F01	1	Cattle Nasal Swab	N/A	8 months	Female	1976	No	No	None	2024-05-06	2024-05-14	35.99	Positive	2024-05-14	Negative				2024-05-15	Positive		IDV and a Coronavirus
USL0012	KY	F01	1	Cattle Nasal Swab	N/A	8 months	Female	1983	No	No	None	2024-05-06	2024-05-14	36.914	Positive	2024-05-14	Negative				2024-05-15	Negative
USL0014	KY	F01	1	Cattle Nasal Swab	N/A	8 months	Female	2002	No	No	None	2024-05-06	2024-05-14	36.75	Positive	2024-05-14	Negative				2024-05-15	Positive		IDV and a Coronavirus
USL0013	KY	F01	1	Cattle Nasal Swab	N/A	8 months	Female	2006	No	No	None	2024-05-06	2024-05-14	25.428	Positive	2024-05-14	Negative				2024-05-15	Negative
USL0002	KY	F01	1	Cattle Nasal Swab	104.8	8 months	Female	2073	No	Yes	Sick: Depressed, nasal discharge, fever and difficulty in breathing. Tx: Nuflor; Temp: 104.8F	2024-05-06	2024-05-14		Negative	2024-05-14	Negative				2024-05-15	Negative
USL0003	KY	F01	1	Cattle Nasal Swab	102.3	8 months	Female	2080	No	No	fever	2024-05-06	2024-05-14		Negative	2024-05-14	Negative				2024-05-15	Negative
USL0004	KY	F01	1	Cattle Nasal Swab	104.8	8 months	Female	2083	No	Yes	Sick: Depressed, nasal discharge, fever and difficulty in breathing. Tx: Nuflor; Temp: 104.8F	2024-05-06	2024-05-14		Negative	2024-05-14	Negative				2024-05-15	Negative
USL0001	KY	F01	1	Cattle Nasal Swab	Normal	8 months	Female	2299	No	No	None	2024-05-06	2024-05-14		Negative	2024-05-14	Negative				2024-05-15	Positive
USL0011	KY	F01	1	Cattle Nasal Swab	N/A	8 months	Female	2327	Yes	No	None	2024-05-06	2024-05-14	17.048	Positive	2024-05-14	Negative				2024-05-15	Negative
USL0010	KY	F01	1	Cattle Nasal Swab	105.8	8 months	Female	2336	Yes	Yes	Sick: Depressed, nasal discharge, fever, drooping. Tx: Nuflor; Temp: 105.8F	2024-05-06	2024-05-14	17.68	Positive	2024-05-14	Negative				2024-05-15	Positive		IDV and a Coronavirus
USL0005	KY	F01	1	Cattle Nasal Swab	103.5	8 months	Female	2411	Yes	Yes	Sick: Depressed, nasal discharge, fever. Tx: Nuflor and Excede; Temp: 103.5F	2024-05-06	2024-05-14		Negative	2024-05-14	Negative				2024-05-15	Positive
USL0019	KY	F01	1	Cattle Nasal Swab	N/A	8 months	Female	2505	Yes	No	None	2024-05-06	2024-05-14		Negative	2024-05-14	Negative				2024-05-15	Negative
USL0021	KY	F01	1	Cattle Nasal Swab	104.1	8 months	Female	2519	No	Yes	Sick: Depressed, nasal discharge, fever, and dehydration. Tx: Nuflor; Temp: 104.1F	2024-05-06	2024-05-14		Negative	2024-05-14	Negative				2024-05-15	Negative
USL0007	KY	F01	1	Cattle Nasal Swab	102	8 months	Female	2586	N/A	Yes	Sick: Depressed, nasal discharge. Tx: Nuflor; Temp: 102F	2024-05-06	2024-05-14		Negative	2024-05-14	Negative				2024-05-15	Negative
USL0008	KY	F01	1	Cattle Nasal Swab	101.5	8 months	Female	2591	Yes	Yes	Sick: Depressed, nasal discharge. Tx: Nuflor; Temp: 101.5F	2024-05-06	2024-05-14		Negative	2024-05-14	Negative				2024-05-15	Negative
USL0006	KY	F01	1	Cattle Nasal Swab	101.6	8 months	Female	2595	Yes	Yes	Sick: Depressed, nasal discharge. Tx: Nuflor; Temp: 101.6F	2024-05-06	2024-05-14		Negative	2024-05-14	Negative				2024-05-15	Positive
USL0017	KY	F01	1	Cattle Nasal Swab	N/A	8 months	Female	2598	Yes	N/A	depressed	2024-05-06	2024-05-14		Negative	2024-05-14	Negative				2024-05-15	Negative
USL0020	KY	F01	1	Cattle Nasal Swab	103.3	8 months	Female	2600	Yes	Yes	Sick: Depressed, fever and difficulty in breathing. Tx: Nuflor; Temp: 103.3F	2024-05-06	2024-05-14		Negative	2024-05-14	Negative				2024-05-15	Negative
USL0016	KY	F01	1	Cattle Nasal Swab	103.9	8 months	Female	2606	Yes	Yes	Sick: Depressed, nasal discharge, fever and difficulty in breathing. Tx: Nuflor; Temp: 103.9F	2024-05-06	2024-05-14		Negative	2024-05-14	Negative				2024-05-15	Negative
USL0018	KY	F01	1	Cattle Nasal Swab	105.1	8 months	Female	2613	Yes	Yes	Sick: Depressed, nasal discharge, fever, and dehydration. Tx: Nuflor; Temp: 105.1F	2024-05-06	2024-05-14		Negative	2024-05-14	Negative				2024-05-15	Positive
USL0009	KY	F01	1	Cattle Nasal Swab	104.9	8 months	Female	3407	Yes	Yes	Sick: Depressed, nasal discharge, fever, decreased appetite and dehydration. Tx: Nuflor; Temp: 104.9F	2024-05-06	2024-05-14		Negative	2024-05-14	Negative				2024-05-15	Negative
USE001	KY	F01	1	Enviornmental Swab								2024-05-06	2024-05-14		Negative	2024-05-14	Negative				2024-05-15	Negative
USE002	KY	F01	1	Enviornmental Swab								2024-05-06	2024-05-14		Negative	2024-05-14	Negative				2024-05-15	Negative
USE003	KY	F01	1	Enviornmental Swab								2024-05-06	2024-05-14	36.233	Positive	2024-05-14	Negative				2024-05-15	Negative
USE004	KY	F01	1	Dead Animal Swab								2024-05-06	2024-05-14		Negative	2024-05-14	Negative				2024-05-15	Negative
USE005	KY	F01	1	Enviornmental Swab								2024-05-06	2024-05-14		Negative	2024-05-14	Negative				2024-05-15	Negative
USE006	KY	F01	1	Enviornmental Swab								2024-05-06	2024-05-14		Negative	2024-05-14	Negative				2024-05-15	Negative
USE007	KY	F01	1	Enviornmental Swab								2024-05-06	2024-05-14		Negative	2024-05-14	Negative				2024-05-15	Negative
USH018	KY	F01	1	Human Nasal Swab		32	Male					2024-05-06	2024-05-14		Negative	2024-05-14	Negative				2024-05-15	Negative
USH019	KY	F01	1	Human Nasal Swab		33	Male					2024-05-06	2024-05-14		Negative	2024-05-14	Negative				2024-05-15	Negative
USH020	KY	F01	1	Human Nasal Swab		45	Male					2024-05-06	2024-05-14		Negative	2024-05-14	Negative				2024-05-15	Negative
USH021	KY	F01	1	Human Nasal Swab		56	Male					2024-05-06	2024-05-14		Negative	2024-05-14	Negative				2024-05-15	Negative
USH022	KY	F01	1	Human Nasal Swab		35	Male					2024-05-06	2024-05-14		Negative	2024-05-14	Negative				2024-05-15	Negative
USN001.1	KY	F01	1	Bioaerosol								2024-05-06	2024-05-15		Negative	2024-05-15	Negative				2024-05-15	Negative
USN001.2	KY	F01	1	Bioaerosol								2024-05-06	2024-05-15		Negative	2024-05-15	Negative				2024-05-15	Negative
USN001.3	KY	F01	1	Bioaerosol								2024-05-06	2024-05-15		Negative	2024-05-15	Negative				2024-05-15	Negative
USN002.1	KY	F01	1	Bioaerosol								2024-05-06	2024-05-15		Negative	2024-05-15	Negative				2024-05-15	Negative
USN002.2	KY	F01	1	Bioaerosol								2024-05-06	2024-05-15		Negative	2024-05-15	Negative				2024-05-15	Negative
USN002.3	KY	F01	1	Bioaerosol								2024-05-06	2024-05-15		Negative	2024-05-15	Negative				2024-05-15	Negative
USN003.1	KY	F01	1	Bioaerosol								2024-05-06	2024-05-15		Negative	2024-05-15	Negative				2024-05-15	Negative
USN003.2	KY	F01	1	Bioaerosol								2024-05-06	2024-05-15		Negative	2024-05-15	Negative				2024-05-15	Negative
USN003.3	KY	F01	1	Bioaerosol								2024-05-06	2024-05-15		Negative	2024-05-15	Negative				2024-05-15	Negative
USN004.1	KY	F01	1	Bioaerosol								2024-05-06	2024-05-15		Negative	2024-05-15	Negative				2024-05-15	Negative
USN004.2	KY	F01	1	Bioaerosol								2024-05-06	2024-05-15		Negative	2024-05-15	Negative				2024-05-15	Negative
USN004.3	KY	F01	1	Bioaerosol								2024-05-06	2024-05-15		Negative	2024-05-15	Negative				2024-05-15	Negative
USL0094	KY	F01	2	Cattle Nasal Swab	N/A	7 months	Female	22	Yes	Yes	Depressed nasal discharge. Treated with nuflor	2024-08-14	2024-08-21		Negative	2024-08-22	Negative				2024-08-23	Positive	Bovine Coronavirus
USL0092	KY	F01	2	Cattle Nasal Swab	N/A	7 months	Female	48	Yes	Yes	Depressed, cough. Treated with gamithromycin	2024-08-14	2024-08-21	36.214	Positive	2024-08-22	Negative				2024-08-23	Negative
USL0089	KY	F01	2	Cattle Nasal Swab	N/A	7 months	Female	67	Yes	Yes	Depressed, cough. Treated with ceftiofur and nuflor.	2024-08-14	2024-08-21		Negative	2024-08-22	Negative				2024-08-23	Positive	Bovine Coronavirus
USL0087	KY	F01	2	Cattle Nasal Swab	N/A	7 months	Female	82	Yes	Yes	Depressed, cough. Treated with gamithromycin twice. B-lines observed with ultrasound.	2024-08-14	2024-08-21		Negative	2024-08-22	Negative				2024-08-23	Negative
USL0088	KY	F01	2	Cattle Nasal Swab	N/A	7 months	Female	87	Yes	Yes	Depressed, cough. Treated with gamithromycin twice. B-lines observed with ultrasound.	2024-08-14	2024-08-21		Negative	2024-08-22	Negative				2024-08-23	Negative
USL0090	KY	F01	2	Cattle Nasal Swab	N/A	7 months	Female	88	Yes	Yes	Depressed, cough. Treated with ceftiofur and nuflor.	2024-08-14	2024-08-21		Negative	2024-08-22	Negative				2024-08-23	Negative
USL0091	KY	F01	2	Cattle Nasal Swab	N/A	7 months	Female	101	Yes	Yes	Treated with gamithromycin	2024-08-14	2024-08-21		Negative	2024-08-22	Negative				2024-08-23	Negative
USL0102	KY	F01	2	Cattle Nasal Swab	N/A	7 months	Female	263	Yes	No	None	2024-08-14	2024-08-21		Negative	2024-08-22	Negative				2024-08-23	Positive	Bovine Coronavirus
USL0104	KY	F01	2	Cattle Nasal Swab	N/A	7 months	Female	265	Yes	No	None	2024-08-14	2024-08-21		Negative	2024-08-22	Negative				2024-08-23	Negative
USL0103	KY	F01	2	Cattle Nasal Swab	N/A	7 months	Female	266	Yes	No	None	2024-08-14	2024-08-21		Negative	2024-08-22	Negative				2024-08-23	Negative
USL0101	KY	F01	2	Cattle Nasal Swab	N/A	7 months	Female	275	Yes	No	None	2024-08-14	2024-08-21		Negative	2024-08-22	Negative				2024-08-23	Positive	Bovine Coronavirus
USL0105	KY	F01	2	Cattle Nasal Swab	N/A	7 months	Female	278	Yes	No	None	2024-08-14	2024-08-21		Negative	2024-08-22	Negative				2024-08-23	Positive	Bovine Coronavirus
USL0097	KY	F01	2	Cattle Nasal Swab	N/A	<1 year	Female	683	Yes	Yes	Depressed , cough and nasal discharge.	2024-08-14	2024-08-21	20.736	Positive	2024-08-22	Negative				2024-08-23	Negative
USL0099	KY	F01	2	Cattle Nasal Swab	N/A	7 months	Female	684	Yes	Yes	Depressed, cough.	2024-08-14	2024-08-21		Negative	2024-08-22	Negative				2024-08-23	Negative
USL0095	KY	F01	2	Cattle Nasal Swab	N/A	7 months	Female	698	Yes	Yes	Depressed, cough.	2024-08-14	2024-08-21	31.433	Positive	2024-08-22	Negative				2024-08-23	Negative
USL0098	KY	F01	2	Cattle Nasal Swab	N/A	<1 year	Female	703	Yes	yes	Depressed , cough and nasal discharge.	2024-08-14	2024-08-21	38.118	Positive	2024-08-22	Negative				2024-08-23	Negative
USL0100	KY	F01	2	Cattle Nasal Swab	N/A	7 Months	Female	708	Yes	No	None	2024-08-14	2024-08-21		Negative	2024-08-22	Negative				2024-08-23	Negative
USL0096	KY	F01	2	Cattle Nasal Swab	N/A	<1 year	Female	728	Yes	No	None	2024-08-14	2024-08-21	35.213	Positive	2024-08-22	Negative				2024-08-23	Negative
USL0093	KY	F01	2	Cattle Nasal Swab	N/A	7 months	Female	5867	Yes	Yes	Depressed, cough. Treated with gamithromycin. Head tilt suspected mycoplasma infection	2024-08-14	2024-08-21	37.156	Positive	2024-08-22	Negative				2024-08-23	Negative
USE027	KY	F01	2	Enviornmental Swab								2024-08-13	2024-08-21		Negative	2024-08-29	Negative				2024-08-23	Negative
USH019	KY	F01	2	Human Nasal Swab		33	Male					2024-08-13	2024-08-21		Negative	2024-08-22	Negative				2024-08-23	Negative
USH020	KY	F01	2	Human Nasal Swab		45	Male					2024-08-13	2024-08-21		Negative	2024-08-22	Negative				2024-08-23	Negative
USH022	KY	F01	2	Human Nasal Swab		35	Male					2024-08-13	2024-08-21		Negative	2024-08-22	Negative				2024-08-23	Negative
USN016.1	KY	F01	2	Bioaerosol								2024-08-13	2024-08-21		Negative	2024-08-22	Negative				2024-08-23	Negative
USN016.2	KY	F01	2	Bioaerosol								2024-08-13	2024-08-21		Negative	2024-08-22	Negative				2024-08-23	Negative
USN016.3	KY	F01	2	Bioaerosol								2024-08-13	2024-08-21		Negative	2024-08-22	Negative				2024-08-23	Negative
USN017.1	KY	F01	2	Bioaerosol								2024-08-13	2024-08-21		Negative	2024-08-22	Negative				2024-08-23	Negative
USN017.2	KY	F01	2	Bioaerosol								2024-08-13	2024-08-21		Negative	2024-08-22	Negative				2024-08-23	Negative
USN017.3	KY	F01	2	Bioaerosol								2024-08-13	2024-08-21		Negative	2024-08-22	Negative				2024-08-23	Negative
USN018.1	KY	F01	2	Bioaerosol								2024-08-13	2024-08-21		Negative	2024-08-22	Negative				2024-08-23	Negative
USN018.2	KY	F01	2	Bioaerosol								2024-08-13	2024-08-21		Negative	2024-08-22	Negative				2024-08-23	Negative
USN018.3	KY	F01	2	Bioaerosol								2024-08-13	2024-08-21		Negative	2024-08-22	Negative				2024-08-23	Negative
USN019.1	KY	F01	2	Bioaerosol								2024-08-13	2024-08-21		Negative	2024-08-22	Negative				2024-08-23	Negative
USN019.2	KY	F01	2	Bioaerosol								2024-08-13	2024-08-21		Negative	2024-08-22	Negative				2024-08-23	Negative
USN019.3	KY	F01	2	Bioaerosol								2024-08-13	2024-08-21		Negative	2024-08-22	Negative				2024-08-23	Negative
USL0220	KY	F01	3	Cattle Nasal Swab	N/A	8 months	Female	29	Yes	N/A		2024-12-11	2024-12-18	16.254	Positive	2024-12-18	Negative				2024-12-19	Negative
USL0219	KY	F01	3	Cattle Nasal Swab	N/A	8 months	Female	62	Yes	N/A		2024-12-11	2024-12-18	14.243	Positive	2024-12-18	Negative				2024-12-19	Negative
USL0236	KY	F01	3	Cattle Nasal Swab	N/A	8 months	Female	832	No	N/A		2024-12-11	2024-12-18		Negative	2024-12-18	Negative				2024-12-19	Negative
USL0226	KY	F01	3	Cattle Nasal Swab	N/A	8 months	Female	835	No	Yes	Depressed, nasal discharge and decreased appetite	2024-12-11	2024-12-18	33.604	Positive	2024-12-18	Negative				2024-12-19	Negative
USL0221	KY	F01	3	Cattle Nasal Swab	N/A	8 months	Female	837	No	N/A		2024-12-11	2024-12-18	37.332	Positive	2024-12-18	Negative				2024-12-19	Negative
USL0233	KY	F01	3	Cattle Nasal Swab	N/A	8 months	Female	838	No	N/A		2024-12-11	2024-12-18		Negative	2024-12-18	Negative				2024-12-19	Negative
USL0231	KY	F01	3	Cattle Nasal Swab	N/A	8 months	Female	843	No	N/A		2024-12-11	2024-12-18		Negative	2024-12-18	Negative				2024-12-19	Negative
USL0222	KY	F01	3	Cattle Nasal Swab	N/A	8 months	Female	844	No	N/A		2024-12-11	2024-12-18		Negative	2024-12-18	Negative				2024-12-19	Negative
USL0235	KY	F01	3	Cattle Nasal Swab	N/A	8 months	Female	850	No	N/A		2024-12-11	2024-12-18	30.257	Positive	2024-12-18	Negative				2024-12-19	Positive	Bovine Coronavirus	IDV and a Coronavirus
USL0227	KY	F01	3	Cattle Nasal Swab	N/A	8 months	Female	851	No	N/A		2024-12-11	2024-12-18		Negative	2024-12-18	Negative				2024-12-19	Negative
USL0230	KY	F01	3	Cattle Nasal Swab	N/A	8 months	Female	853	No	Yes		2024-12-11	2024-12-18		Negative	2024-12-18	Negative				2024-12-19	Negative
USL0229	KY	F01	3	Cattle Nasal Swab	N/A	8 months	Female	856	No	N/A		2024-12-11	2024-12-18		Negative	2024-12-18	Negative				2024-12-19	Negative
USL0237	KY	F01	3	Cattle Nasal Swab	N/A	8 months	Female	861	No	Yes	Depressed, nasal discharge	2024-12-11	2024-12-18		Negative	2024-12-18	Negative				2024-12-19	Negative
USL0228	KY	F01	3	Cattle Nasal Swab	N/A	8 months	Female	871	No	N/A		2024-12-11	2024-12-18		Negative	2024-12-18	Negative				2024-12-19	Negative
USL0224	KY	F01	3	Cattle Nasal Swab	N/A	8 months	Female	877	No	N/A		2024-12-11	2024-12-18		Negative	2024-12-18	Negative				2024-12-19	Negative
USL0232	KY	F01	3	Cattle Nasal Swab	N/A	8 months	Female	885	No	N/A		2024-12-11	2024-12-18		Negative	2024-12-18	Negative				2024-12-19	Negative
USL0223	KY	F01	3	Cattle Nasal Swab	N/A	8 months	Female	888	No	N/A		2024-12-11	2024-12-18		Negative	2024-12-18	Negative				2024-12-19	Negative
USL0225	KY	F01	3	Cattle Nasal Swab	N/A	8 months	Female	909	No	N/A		2024-12-11	2024-12-18		Negative	2024-12-18	Negative				2024-12-19	Negative
USL0234	KY	F01	3	Cattle Nasal Swab	N/A	8 months	Female	942	No	N/A		2024-12-11	2024-12-18		Negative	2024-12-18	Negative				2024-12-19	Negative
USL0218	KY	F01	3	Cattle Nasal Swab	N/A	7 months	Female	3994	Yes	Yes	Depressed, cough, nasal discharge and difficulty breathing	2024-12-11	2024-12-18	22.465	Positive	2024-12-18	Negative				2024-12-19	Negative
USE038	KY	F01	3	Enviornmental Swab								2024-12-11	2024-12-18		Negative	2024-12-18	Negative				2024-12-19	Negative
USE039	KY	F01	3	Enviornmental Swab								2024-12-11	2024-12-18	33.391	Positive	2024-12-18	Negative				2024-12-19	Negative
USE040	KY	F01	3	Enviornmental Swab								2024-12-11	2024-12-18		Negative	2024-12-18	Negative				2024-12-19	Negative
USE041	KY	F01	3	Enviornmental Swab								2024-12-11	2024-12-18		Negative	2024-12-18	Negative				2024-12-19	Negative
USH020	KY	F01	3	Human Nasal Swab		45	Male					2024-12-11	2024-12-18		Negative	2024-12-18	Negative				2024-12-19	Negative
USH022	KY	F01	3	Human Nasal Swab		35	Male					2024-12-10	2024-12-18		Negative	2024-12-18	Negative				2024-12-19	Positive	SARS-CoV2
USN043.1	KY	F01	3	Bioaerosol								2024-12-11	2024-12-18		Negative	2024-12-18	Negative				2024-12-19	Negative
USN043.2	KY	F01	3	Bioaerosol								2024-12-11	2024-12-18		Negative	2024-12-18	Negative				2024-12-19	Negative
USN043.3	KY	F01	3	Bioaerosol								2024-12-11	2024-12-18		Negative	2024-12-18	Negative				2024-12-19	Negative
USN044.1	KY	F01	3	Bioaerosol								2024-12-11	2024-12-18		Negative	2024-12-18	Negative				2024-12-19	Negative
USN044.2	KY	F01	3	Bioaerosol								2024-12-11	2024-12-18		Negative	2024-12-18	Negative				2024-12-19	Negative
USN044.3	KY	F01	3	Bioaerosol								2024-12-11	2024-12-18		Negative	2024-12-18	Negative				2024-12-19	Negative
USN045.1	KY	F01	3	Bioaerosol								2024-12-11	2024-12-18		Negative	2024-12-18	Negative				2024-12-19	Negative
USN045.2	KY	F01	3	Bioaerosol								2024-12-11	2024-12-18		Negative	2024-12-18	Negative				2024-12-19	Negative
USN045.3	KY	F01	3	Bioaerosol								2024-12-11	2024-12-18		Negative	2024-12-18	Negative				2024-12-19	Negative
USN046.1	KY	F01	3	Bioaerosol								2024-12-11	2024-12-18		Negative	2024-12-18	Negative				2024-12-19	Negative
USN046.2	KY	F01	3	Bioaerosol								2024-12-11	2024-12-18		Negative	2024-12-18	Negative				2024-12-19	Negative
USN046.3	KY	F01	3	Bioaerosol								2024-12-11	2024-12-18		Negative	2024-12-18	Negative				2024-12-19	Negative
USL0287	KY	F01	4	Cattle Nasal Swab	103.2	6 months	Male	36	Yes	Yes	Depressed, difficulty breathing, fever	2025-05-13	2025-05-20		Negative	2025-05-21	Negative				2025-05-21	Negative
USL0291	KY	F01	4	Cattle Nasal Swab	N/A	8 months	Female	115	No	N/A		2025-05-13	2025-05-20		Negative	2025-05-21	Negative				2025-05-21	Negative
USL0289	KY	F01	4	Cattle Nasal Swab	N/A	8 months	Female	133	No	N/A		2025-05-13	2025-05-20		Negative	2025-05-21	Negative				2025-05-21	Negative
USL0288	KY	F01	4	Cattle Nasal Swab	104.5	6 months	Female	139	Yes	Yes	Depressed, nasal discharge, fever	2025-05-13	2025-05-20		Negative	2025-05-21	Negative				2025-05-21	Negative
USL0293	KY	F01	4	Cattle Nasal Swab	N/A	7 months	Female	163	N/A	N/A		2025-05-13	2025-05-20		Negative	2025-05-21	Negative				2025-05-21	Negative
USL0294	KY	F01	4	Cattle Nasal Swab	N/A	7 months	Female	183	N/A	Yes		2025-05-13	2025-05-20		Negative	2025-05-21	Negative				2025-05-21	Negative
USL0292	KY	F01	4	Cattle Nasal Swab	N/A	7 months	Female	195	N/A	Yes		2025-05-13	2025-05-20		Negative	2025-05-21	Negative				2025-05-21	Negative
USL0290	KY	F01	4	Cattle Nasal Swab	N/A	8 months	Female	197	No	N/A		2025-05-13	2025-05-20		Negative	2025-05-21	Negative				2025-05-21	Negative
USL0304	KY	F01	4	Cattle Nasal Swab	N/A	7 months	Female	258	N/A	N/A		2025-05-13	2025-05-20		Negative	2025-05-21	Negative				2025-05-21	Negative
USL0303	KY	F01	4	Cattle Nasal Swab	N/A	7 months	Female	262	No	N/A		2025-05-13	2025-05-20		Negative	2025-05-21	Negative				2025-05-21	Negative
USL0297	KY	F01	4	Cattle Nasal Swab	104.4	7 months	Female	264	No	N/A	Depressd, nasal discharge	2025-05-13	2025-05-20		Negative	2025-05-21	Negative				2025-05-21	Negative
USL0305	KY	F01	4	Cattle Nasal Swab	102.5	7 months	Female	279	No	N/A	Depressed, weight loss	2025-05-13	2025-05-20		Negative	2025-05-21	Negative				2025-05-21	Negative
USL0302	KY	F01	4	Cattle Nasal Swab	N/A	7 Months	Female	281	No	N/A		2025-05-13	2025-05-20		Negative	2025-05-21	Negative				2025-05-21	Negative
USL0300	KY	F01	4	Cattle Nasal Swab	N/A	7 Months	Female	284	N/A	N/A		2025-05-13	2025-05-20		Negative	2025-05-21	Negative				2025-05-21	Negative
USL0296	KY	F01	4	Cattle Nasal Swab	N/A	7 Months	Female	294	No	N/A		2025-05-13	2025-05-20		Negative	2025-05-21	Negative				2025-05-21	Negative
USL0298	KY	F01	4	Cattle Nasal Swab	N/A	7 Months	Female	314	N/A	N/A		2025-05-13	2025-05-20		Negative	2025-05-21	Negative				2025-05-21	Negative
USL0301	KY	F01	4	Cattle Nasal Swab	N/A	7 Months	Female	318	No	N/A		2025-05-13	2025-05-20		Negative	2025-05-21	Negative				2025-05-21	Negative
USL0295	KY	F01	4	Cattle Nasal Swab	N/A	7 Months	Female	320	No	N/A		2025-05-13	2025-05-20		Negative	2025-05-21	Negative				2025-05-21	Negative
USL0299	KY	F01	4	Cattle Nasal Swab	N/A	7 Months	Female	332	N/A	N/A		2025-05-13	2025-05-20		Negative	2025-05-21	Negative				2025-05-21	Negative
USL0286	KY	F01	4	Cattle Nasal Swab	106.7	6 months	Female	500	Yes	Yes	Depressed, decreased app, nasal discharge, difficulty breathing, fever	2025-05-13	2025-05-20		Negative	2025-05-21	Negative				2025-05-21	Negative
USH020	KY	F01	4	Human Nasal Swab		46	Male					2025-05-13	2025-05-20		Negative	2025-05-21	Negative				2025-05-21	Negative
USH022	KY	F01	4	Human Nasal Swab		36	Male					2025-05-13	2025-05-20		Negative	2025-05-21	Negative				2025-05-21	Negative
USL0024	KY	F02	1	Cattle Nasal Swab	104.8	7 months	Male	8465	No	Yes	Sick: Depressed, cough, nasal discharge, fever and difficulty in breathing. Tx: Nuflor and Excede; Temp: 104.8F	2024-05-07	2024-05-14		Negative	2024-05-14	Negative				2024-05-15	Negative
USL0023	KY	F02	1	Cattle Nasal Swab	106.4	7 months	Male	8679	N/A	Yes	Sick: Depressed, cough, nasal discharge, fever and difficulty in breathing. Tx: Nuflor and Excede; Temp: 106.4F	2024-05-07	2024-05-14		Negative	2024-05-14	Negative				2024-05-15	Negative
USL0022	KY	F02	1	Cattle Nasal Swab	104.6	7 months	Male	8839	Yes	Yes	Sick: Depressed, cough, nasal discharge, fever and difficulty in breathing. Tx: Nuflor and Excede; Temp: 104.6F	2024-05-07	2024-05-14		Negative	2024-05-14	Negative				2024-05-15	Positive
USL0025	KY	F02	1	Cattle Nasal Swab	N/A	7 months	Male	9032	Yes	No	None	2024-05-07	2024-05-14		Negative	2024-05-14	Negative				2024-05-15	Negative
USL0026	KY	F02	1	Cattle Nasal Swab	N/A	6 months	Male	9033	Yes	No	None	2024-05-07	2024-05-14		Negative	2024-05-14	Negative				2024-05-15	Negative
USL0027	KY	F02	1	Cattle Nasal Swab	N/A	6 months	Male	9034	Yes	No	None	2024-05-07	2024-05-14		Negative	2024-05-14	Negative				2024-05-15	Negative
USL0028	KY	F02	1	Cattle Nasal Swab	N/A	6 months	Male	9035	Yes	No	None	2024-05-07	2024-05-14		Negative	2024-05-14	Negative				2024-05-15	Positive
USL0029	KY	F02	1	Cattle Nasal Swab	N/A	6 months	Male	9036	Yes	No	None	2024-05-07	2024-05-14		Negative	2024-05-14	Negative				2024-05-15	Positive	Bovine Coronavirus
USL0030	KY	F02	1	Cattle Nasal Swab	N/A	6 months	Male	9037	Yes	No	None	2024-05-07	2024-05-14		Negative	2024-05-14	Negative				2024-05-15	Negative
USL0031	KY	F02	1	Cattle Nasal Swab	N/A	6 months	Male	9038	Yes	No	None	2024-05-07	2024-05-14		Negative	2024-05-14	Negative				2024-05-15	Negative
USL0032	KY	F02	1	Cattle Nasal Swab	N/A	6 months	Male	9039	Yes	No	None	2024-05-07	2024-05-14		Negative	2024-05-14	Negative				2024-05-15	Positive
USL0033	KY	F02	1	Cattle Nasal Swab	N/A	6 months	Male	9040	Yes	No	None	2024-05-07	2024-05-14		Negative	2024-05-14	Negative				2024-05-15	Negative
USL0034	KY	F02	1	Cattle Nasal Swab	N/A	6 months	Male	9041	Yes	No	None	2024-05-07	2024-05-14		Negative	2024-05-14	Negative				2024-05-15	Negative
USL0035	KY	F02	1	Cattle Nasal Swab	N/A	6 months	Male	9042	Yes	No	None	2024-05-07	2024-05-14		Negative	2024-05-14	Negative				2024-05-15	Positive	Bovine Coronavirus
USL0036	KY	F02	1	Cattle Nasal Swab	N/A	6 months	Male	9043	Yes	No	None	2024-05-07	2024-05-14		Negative	2024-05-14	Negative				2024-05-15	Negative
USL0037	KY	F02	1	Cattle Nasal Swab	N/A	6 months	Male	9044	Yes	No	None	2024-05-07	2024-05-14		Negative	2024-05-14	Negative				2024-05-15	Negative
USL0038	KY	F02	1	Cattle Nasal Swab	N/A	6 months	Male	9045	Yes	No	None	2024-05-07	2024-05-14		Negative	2024-05-14	Negative				2024-05-15	Positive	Bovine Coronavirus
USL0039	KY	F02	1	Cattle Nasal Swab	N/A	6 months	Male	9046	Yes	No	None	2024-05-07	2024-05-14		Negative	2024-05-14	Negative				2024-05-15	Negative
USL0040	KY	F02	1	Cattle Nasal Swab	N/A	6 months	Male	9047	Yes	No	None	2024-05-07	2024-05-14		Negative	2024-05-14	Negative				2024-05-15	Positive
USL0041	KY	F02	1	Cattle Nasal Swab	N/A	6 months	Male	9048	Yes	No	None	2024-05-07	2024-05-14		Negative	2024-05-14	Negative				2024-05-15	Negative
USE008	KY	F02	1	Enviornmental Swab								2024-05-07	2024-05-14		Negative	2024-05-14	Negative				2024-05-15	Negative
USE009	KY	F02	1	Enviornmental Swab								2024-05-07	2024-05-14		Negative	2024-05-14	Negative				2024-05-15	Negative
USE010	KY	F02	1	Enviornmental Swab								2024-05-07	2024-05-14		Negative	2024-05-14	Negative				2024-05-15	Negative
USE011	KY	F02	1	Enviornmental Swab								2024-05-07	2024-05-14	33.023	Positive	2024-05-14	Negative				2024-05-15	Negative
USE012	KY	F02	1	Enviornmental Swab								2024-05-07	2024-05-14		Negative	2024-05-14	Negative				2024-05-15	Negative
USE013	KY	F02	1	Enviornmental Swab								2024-05-07	2024-05-14		Negative	2024-05-14	Negative				2024-05-15	Negative
USE014	KY	F02	1	Enviornmental Swab								2024-05-07	2024-05-14		Negative	2024-05-14	Negative				2024-05-15	Negative
USH023	KY	F02	1	Human Nasal Swab		42	Male					2024-05-07	2024-05-15		Negative	2024-05-15	Negative				2024-05-15	Negative
USH024	KY	F02	1	Human Nasal Swab		20	Female					2024-05-07	2024-05-15		Negative	2024-05-15	Negative				2024-05-15	Negative
USH025	KY	F02	1	Human Nasal Swab		46	Female					2024-05-07	2024-05-15		Negative	2024-05-15	Negative				2024-05-15	Negative
USH026	KY	F02	1	Human Nasal Swab		26	Male					2024-05-07	2024-05-15		Negative	2024-05-15	Negative				2024-05-15	Negative
USN005.1	KY	F02	1	Bioaerosol								2024-05-07	2024-05-15		Negative	2024-05-15	Negative				2024-05-15	Negative
USN005.2	KY	F02	1	Bioaerosol								2024-05-07	2024-05-15		Negative	2024-05-15	Negative				2024-05-15	Negative
USN005.3	KY	F02	1	Bioaerosol								2024-05-07	2024-05-15		Negative	2024-05-15	Negative				2024-05-15	Negative
USN006.1	KY	F02	1	Bioaerosol								2024-05-07	2024-05-15		Negative	2024-05-15	Negative				2024-05-15	Negative
USN006.2	KY	F02	1	Bioaerosol								2024-05-07	2024-05-15		Negative	2024-05-15	Negative				2024-05-15	Negative
USN006.3	KY	F02	1	Bioaerosol								2024-05-07	2024-05-15		Negative	2024-05-15	Negative				2024-05-15	Negative
USN007.1	KY	F02	1	Bioaerosol								2024-05-07	2024-05-15		Negative	2024-05-15	Negative				2024-05-15	Negative
USN007.2	KY	F02	1	Bioaerosol								2024-05-07	2024-05-15		Negative	2024-05-15	Negative				2024-05-15	Negative
USN007.3	KY	F02	1	Bioaerosol								2024-05-07	2024-05-15		Negative	2024-05-15	Negative				2024-05-15	Negative
USN008.1	KY	F02	1	Bioaerosol								2024-05-07	2024-05-15		Negative	2024-05-15	Negative				2024-05-15	Negative
USN008.2	KY	F02	1	Bioaerosol								2024-05-07	2024-05-15		Negative	2024-05-15	Negative				2024-05-15	Negative
USN008.3	KY	F02	1	Bioaerosol								2024-05-07	2024-05-15		Negative	2024-05-15	Negative				2024-05-15	Negative
USL0120	KY	F02	2	Cattle Nasal Swab	N/A	8 months	Male	799	Yes	No	None	2024-08-14	2024-08-21		Negative	2024-08-22	Negative				2024-08-23	Negative
USL0106	KY	F02	2	Cattle Nasal Swab	N/A	8 months	Male	4755	Yes	No	None	2024-08-14	2024-08-21		Negative	2024-08-22	Negative				2024-08-23	Negative
USL0122	KY	F02	2	Cattle Nasal Swab	N/A	8 months	Male	4761	Yes	No	None	2024-08-14	2024-08-21		Negative	2024-08-22	Negative				2024-08-23	Negative
USL0112	KY	F02	2	Cattle Nasal Swab	N/A	8 months	Male	4762	Yes	No	None	2024-08-14	2024-08-21		Negative	2024-08-22	Negative				2024-08-23	Positive
USL0107	KY	F02	2	Cattle Nasal Swab	N/A	8 months	Male	4763	Yes	No	None	2024-08-14	2024-08-21		Negative	2024-08-22	Negative				2024-08-23	Negative
USL0124	KY	F02	2	Cattle Nasal Swab	N/A	8 months	Male	4765	Yes	No	None	2024-08-14	2024-08-21		Negative	2024-08-22	Negative				2024-08-23	Negative
USL0110	KY	F02	2	Cattle Nasal Swab	N/A	8 months	Male	4766	Yes	No	None	2024-08-14	2024-08-21		Negative	2024-08-22	Negative				2024-08-23	Negative
USL0115	KY	F02	2	Cattle Nasal Swab	N/A	8 months	Male	4780	Yes	No	None	2024-08-14	2024-08-21		Negative	2024-08-22	Negative				2024-08-23	Negative
USL0117	KY	F02	2	Cattle Nasal Swab	N/A	8 months	Male	4781	Yes	No	None	2024-08-14	2024-08-21		Negative	2024-08-22	Negative				2024-08-23	Positive
USL0113	KY	F02	2	Cattle Nasal Swab	N/A	8 months	Male	4787	Yes	No	None	2024-08-14	2024-08-21		Negative	2024-08-22	Negative				2024-08-23	Positive
USL0121	KY	F02	2	Cattle Nasal Swab	N/A	8 months	Male	4792	Yes	No	None	2024-08-14	2024-08-21		Negative	2024-08-22	Negative				2024-08-23	Negative
USL0116	KY	F02	2	Cattle Nasal Swab	N/A	8 months	Male	4804	Yes	No	None	2024-08-14	2024-08-21		Negative	2024-08-22	Negative				2024-08-23	Negative
USL0119	KY	F02	2	Cattle Nasal Swab	N/A	8 months	Male	4807	Yes	No	None	2024-08-14	2024-08-21		Negative	2024-08-22	Negative				2024-08-23	Positive
USL0123	KY	F02	2	Cattle Nasal Swab	N/A	8 months	Male	4818	Yes	No	None	2024-08-14	2024-08-21		Negative	2024-08-22	Negative				2024-08-23	Negative
USL0108	KY	F02	2	Cattle Nasal Swab	N/A	8 months	Male	4824	Yes	No	None	2024-08-14	2024-08-21		Negative	2024-08-22	Negative				2024-08-23	Negative
USL0125	KY	F02	2	Cattle Nasal Swab	N/A	8 months	Male	4832	Yes	No	None	2024-08-14	2024-08-21		Negative	2024-08-22	Negative				2024-08-23	Negative
USL0114	KY	F02	2	Cattle Nasal Swab	N/A	8 months	Male	4834	Yes	No	None	2024-08-14	2024-08-21		Negative	2024-08-22	Negative				2024-08-23	Negative
USL0118	KY	F02	2	Cattle Nasal Swab	N/A	8 months	Male	4841	Yes	No	None	2024-08-14	2024-08-21		Negative	2024-08-22	Negative				2024-08-23	Positive
USL0109	KY	F02	2	Cattle Nasal Swab	N/A	8 months	Male	4846	Yes	No	None	2024-08-14	2024-08-21		Negative	2024-08-22	Negative				2024-08-23	Negative
USL0111	KY	F02	2	Cattle Nasal Swab	N/A	8 months	Male	4848	Yes	No	None	2024-08-14	2024-08-21		Negative	2024-08-22	Negative				2024-08-23	Positive
USH023	KY	F02	2	Human Nasal Swab		42	Male					2024-08-13	2024-08-21		Negative	2024-08-22	Negative				2024-08-23	Negative
USH025	KY	F02	2	Human Nasal Swab		46	Female					2024-08-13	2024-08-21		Negative	2024-08-22	Negative				2024-08-23	Negative
USH027	KY	F02	2	Human Nasal Swab		22	Female					2024-08-13	2024-08-21		Negative	2024-08-22	Negative				2024-08-23	Negative
USN020.1	KY	F02	2	Bioaerosol								2024-08-13	2024-08-21		Negative	2024-08-22	Negative				2024-08-23	Negative
USN020.2	KY	F02	2	Bioaerosol								2024-08-13	2024-08-21		Negative	2024-08-22	Negative				2024-08-23	Negative
USN020.3	KY	F02	2	Bioaerosol								2024-08-13	2024-08-21		Negative	2024-08-22	Negative				2024-08-23	Negative
USN021.1	KY	F02	2	Bioaerosol								2024-08-13	2024-08-21		Negative	2024-08-22	Negative				2024-08-23	Negative
USN021.2	KY	F02	2	Bioaerosol								2024-08-13	2024-08-21		Negative	2024-08-22	Negative				2024-08-23	Negative
USN022.3	KY	F02	2	Bioaerosol								2024-08-13	2024-08-21		Negative	2024-08-22	Negative				2024-08-23	Negative
USN023.1	KY	F02	2	Bioaerosol								2024-08-13	2024-08-21		Negative	2024-08-22	Negative				2024-08-23	Negative
USN023.2	KY	F02	2	Bioaerosol								2024-08-13	2024-08-21		Negative	2024-08-22	Negative				2024-08-23	Negative
USN023.3	KY	F02	2	Bioaerosol								2024-08-13	2024-08-21		Negative	2024-08-22	Negative				2024-08-23	Negative
USN024.1	KY	F02	2	Bioaerosol								2024-08-13	2024-08-21		Negative	2024-08-22	Negative				2024-08-23	Negative
USN024.2	KY	F02	2	Bioaerosol								2024-08-13	2024-08-21		Negative	2024-08-22	Negative				2024-08-23	Negative
USN024.3	KY	F02	2	Bioaerosol								2024-08-13	2024-08-21		Negative	2024-08-22	Negative				2024-08-23	Negative
USL0285	KY	F02	4	Cattle Nasal Swab	N/A	N/A	Male	8123	No	Yes	Depressed, ocular discharge, cough, decreased app, nasal discharge, difficulty breathing, fever	2025-05-13	2025-05-20		Negative	2025-05-21	Negative				2025-05-21	Negative
USL0266	KY	F02	4	Cattle Nasal Swab	N/A	7 months	Male	8582	Yes	No		2025-05-13	2025-05-20		Negative	2025-05-21	Negative				2025-05-21	Negative
USL0267	KY	F02	4	Cattle Nasal Swab	N/A	7 months	Male	8583	Yes	No		2025-05-13	2025-05-20		Negative	2025-05-21	Negative				2025-05-21	Negative
USL0268	KY	F02	4	Cattle Nasal Swab	N/A	7 months	Male	8584	Yes	No		2025-05-13	2025-05-20		Negative	2025-05-21	Negative				2025-05-21	Negative
USL0269	KY	F02	4	Cattle Nasal Swab	N/A	7 months	Male	8585	Yes	No		2025-05-13	2025-05-20		Negative	2025-05-21	Negative				2025-05-21	Negative
USL0270	KY	F02	4	Cattle Nasal Swab	N/A	7 months	Male	8586	Yes	No		2025-05-13	2025-05-20	39.241	Borderline	2025-05-21	Negative				2025-05-21	Negative
USL0271	KY	F02	4	Cattle Nasal Swab	N/A	7 months	Male	8587	Yes	No		2025-05-13	2025-05-20	19.259	Positive	2025-05-21	Negative				2025-05-21	Negative
USL0272	KY	F02	4	Cattle Nasal Swab	N/A	7 months	Male	8588	Yes	No		2025-05-13	2025-05-20	29.882	Positive	2025-05-21	Negative				2025-05-21	Negative
USL0273	KY	F02	4	Cattle Nasal Swab	N/A	7 months	Male	8589	Yes	No		2025-05-13	2025-05-20	40.149	Borderline	2025-05-21	Negative				2025-05-21	Negative
USL0274	KY	F02	4	Cattle Nasal Swab	N/A	7 months	Male	8590	Yes	No		2025-05-13	2025-05-20		Negative	2025-05-21	Negative				2025-05-21	Negative
USL0275	KY	F02	4	Cattle Nasal Swab	N/A	7 months	Male	8591	Yes	N/A		2025-05-13	2025-05-20		Negative	2025-05-21	Negative				2025-05-21	Negative
USL0276	KY	F02	4	Cattle Nasal Swab	N/A	7 months	Male	8592	Yes	N/A		2025-05-13	2025-05-20		Negative	2025-05-21	Negative				2025-05-21	Negative
USL0277	KY	F02	4	Cattle Nasal Swab	N/A	7 months	Male	8593	Yes	N/A		2025-05-13	2025-05-20		Negative	2025-05-21	Negative				2025-05-21	Negative
USL0278	KY	F02	4	Cattle Nasal Swab	N/A	7 months	Male	8594	Yes	N/A		2025-05-13	2025-05-20		Negative	2025-05-21	Negative				2025-05-21	Negative
USL0279	KY	F02	4	Cattle Nasal Swab	N/A	7 months	Male	8595	Yes	N/A		2025-05-13	2025-05-20		Negative	2025-05-21	Negative				2025-05-21	Negative
USL0280	KY	F02	4	Cattle Nasal Swab	N/A	7 months	Male	8596	Yes	N/A		2025-05-13	2025-05-20		Negative	2025-05-21	Negative				2025-05-21	Negative
USL0281	KY	F02	4	Cattle Nasal Swab	N/A	7 months	Male	8597	Yes	No		2025-05-13	2025-05-20		Negative	2025-05-21	Negative				2025-05-21	Negative
USL0282	KY	F02	4	Cattle Nasal Swab	N/A	7 months	Male	8598	Yes	No		2025-05-13	2025-05-20		Negative	2025-05-21	Negative				2025-05-21	Negative
USL0283	KY	F02	4	Cattle Nasal Swab	N/A	7 months	Male	8599	Yes	No		2025-05-13	2025-05-20	39.51	Borderline	2025-05-21	Negative				2025-05-21	Negative
USL0284	KY	F02	4	Cattle Nasal Swab	N/A	7 months	Male	8600	Yes	No		2025-05-13	2025-05-20	41.225	Borderline	2025-05-21	Negative				2025-05-21	Negative
USH023	KY	F02	4	Human Nasal Swab		43	Male					2025-05-13	2025-05-20		Negative	2025-05-21	Negative				2025-05-21	Negative
USN053.1	KY	F02	4	Bioaerosol								2025-05-13	2025-05-20		Negative	2025-05-21	Negative				2025-05-21	Negative
USN053.2	KY	F02	4	Bioaerosol								2025-05-13	2025-05-20		Negative	2025-05-21	Negative				2025-05-21	Negative
USN053.3	KY	F02	4	Bioaerosol								2025-05-13	2025-05-20		Negative	2025-05-21	Negative				2025-05-21	Negative
USN054.1	KY	F02	4	Bioaerosol								2025-05-13	2025-05-20		Negative	2025-05-21	Negative				2025-05-21	Negative
USN054.2	KY	F02	4	Bioaerosol								2025-05-13	2025-05-20		Negative	2025-05-21	Negative				2025-05-21	Negative
USN054.3	KY	F02	4	Bioaerosol								2025-05-13	2025-05-20		Negative	2025-05-21	Negative				2025-05-21	Negative
USN055.1	KY	F02	4	Bioaerosol								2025-05-13	2025-05-20		Negative	2025-05-21	Negative				2025-05-21	Negative
USN055.2	KY	F02	4	Bioaerosol								2025-05-13	2025-05-20		Negative	2025-05-21	Negative				2025-05-21	Negative
USN055.3	KY	F02	4	Bioaerosol								2025-05-13	2025-05-20		Negative	2025-05-21	Negative				2025-05-21	Negative
USL0042	KY	F03	1	Cattle Nasal Swab	N/A	6-8 months	Male	2855	Yes	No	None	2024-05-08	2024-05-14		Negative	2024-05-14	Negative				2024-05-15	Positive	Bovine Coronavirus
USL0043	KY	F03	1	Cattle Nasal Swab	N/A	6-8 months	Male	2856	Yes	No	None	2024-05-08	2024-05-14		Negative	2024-05-14	Negative				2024-05-15	Negative
USL0044	KY	F03	1	Cattle Nasal Swab	N/A	6-8 months	Male	2857	Yes	No	None	2024-05-08	2024-05-14		Negative	2024-05-14	Negative				2024-05-15	Negative
USL0045	KY	F03	1	Cattle Nasal Swab	N/A	6-8 months	Male	2858	Yes	No	None	2024-05-08	2024-05-14		Negative	2024-05-14	Negative				2024-05-15	Negative
USL0046	KY	F03	1	Cattle Nasal Swab	N/A	6-8 months	Male	2859	Yes	No	None	2024-05-08	2024-05-14		Negative	2024-05-14	Negative				2024-05-15	Negative
USL0047	KY	F03	1	Cattle Nasal Swab	N/A	6-8 months	Male	2860	Yes	No	None	2024-05-08	2024-05-14		Negative	2024-05-14	Negative				2024-05-15	Positive	Bovine Coronavirus
USL0048	KY	F03	1	Cattle Nasal Swab	N/A	6-8 months	Male	2861	Yes	No	None	2024-05-08	2024-05-14	33.778	Positive	2024-05-14	Negative				2024-05-15	Positive	Bovine Coronavirus	IDV and a Coronavirus
USL0049	KY	F03	1	Cattle Nasal Swab	N/A	6-8 months	Male	2862	Yes	No	None	2024-05-08	2024-05-14		Negative	2024-05-14	Negative				2024-05-15	Positive
USL0050	KY	F03	1	Cattle Nasal Swab	N/A	6-8 months	Male	2863	Yes	No	None	2024-05-08	2024-05-14		Negative	2024-05-14	Negative				2024-05-15	Positive
USL0051	KY	F03	1	Cattle Nasal Swab	N/A	6-8 months	Male	2865	Yes	No	None	2024-05-08	2024-05-14		Negative	2024-05-14	Negative				2024-05-15	Negative
USL0052	KY	F03	1	Cattle Nasal Swab	N/A	6-8 months	Male	2866	Yes	No	None	2024-05-08	2024-05-14		Negative	2024-05-14	Negative				2024-05-15	Negative
USL0053	KY	F03	1	Cattle Nasal Swab	N/A	6-8 months	Male	2867	Yes	No	None	2024-05-08	2024-05-14		Negative	2024-05-14	Negative				2024-05-15	Positive	Bovine Coronavirus
USL0054	KY	F03	1	Cattle Nasal Swab	N/A	6-8 months	Male	2868	Yes	No	None	2024-05-08	2024-05-14		Negative	2024-05-14	Negative				2024-05-15	Negative
USL0055	KY	F03	1	Cattle Nasal Swab	N/A	6-8 months	Male	2869	Yes	No	None	2024-05-08	2024-05-14		Negative	2024-05-14	Negative				2024-05-15	Positive
USL0056	KY	F03	1	Cattle Nasal Swab	N/A	6-8 months	Male	2870	Yes	No	None	2024-05-08	2024-05-14		Negative	2024-05-14	Negative				2024-05-15	Positive
USL0057	KY	F03	1	Cattle Nasal Swab	N/A	6-8 months	Male	2871	Yes	No	None	2024-05-08	2024-05-14		Negative	2024-05-14	Negative				2024-05-15	Positive
USL0058	KY	F03	1	Cattle Nasal Swab	N/A	6-8 months	Male	2872	Yes	No	None	2024-05-08	2024-05-14		Negative	2024-05-14	Negative				2024-05-15	Negative
USL0059	KY	F03	1	Cattle Nasal Swab	N/A	6-8 months	Male	2873	Yes	No	None	2024-05-08	2024-05-14		Negative	2024-05-14	Negative				2024-05-15	Positive	Bovine Coronavirus
USL0060	KY	F03	1	Cattle Nasal Swab	N/A	6-8 months	Male	2874	Yes	No	None	2024-05-08	2024-05-14	27.945	Positive	2024-05-14	Negative				2024-05-15	Positive	Bovine Coronavirus	IDV and a Coronavirus
USL0061	KY	F03	1	Cattle Nasal Swab	N/A	6-8 months	Male	2875	Yes	No	None	2024-05-08	2024-05-14		Negative	2024-05-14	Negative				2024-05-15	Negative
USE015	KY	F03	1	Enviornmental Swab								2024-05-08	2024-05-14		Negative	2024-05-14	Negative				2024-05-15	Negative
USE016	KY	F03	1	Enviornmental Swab								2024-05-08	2024-05-14		Negative	2024-05-14	Negative				2024-05-15	Negative
USE017	KY	F03	1	Enviornmental Swab								2024-05-08	2024-05-14		Negative	2024-05-14	Negative				2024-05-15	Negative
USE018	KY	F03	1	Enviornmental Swab								2024-05-08	2024-05-14		Negative	2024-05-14	Negative				2024-05-15	Negative
USH028	KY	F03	1	Human Nasal Swab		19	Male					2024-05-08	2024-05-14		Negative	2024-05-14	Negative				2024-05-15	Negative
USH029	KY	F03	1	Human Nasal Swab		32	Male					2024-05-08	2024-05-14		Negative	2024-05-14	Negative				2024-05-15	Negative
USH030	KY	F03	1	Human Nasal Swab		26	Male					2024-05-08	2024-05-14		Negative	2024-05-14	Negative				2024-05-15	Negative
USN009.1	KY	F03	1	Bioaerosol								2024-05-08	2024-05-15		Negative	2024-05-15	Negative				2024-05-15	Negative
USN009.2	KY	F03	1	Bioaerosol								2024-05-08	2024-05-15		Negative	2024-05-15	Negative				2024-05-15	Negative
USN009.3	KY	F03	1	Bioaerosol								2024-05-08	2024-05-15		Negative	2024-05-15	Negative				2024-05-15	Negative
USN010.1	KY	F03	1	Bioaerosol								2024-05-08	2024-05-15		Negative	2024-05-15	Negative				2024-05-15	Negative
USN010.2	KY	F03	1	Bioaerosol								2024-05-08	2024-05-15		Negative	2024-05-15	Negative				2024-05-15	Negative
USN010.3	KY	F03	1	Bioaerosol								2024-05-08	2024-05-15		Negative	2024-05-15	Negative				2024-05-15	Negative
USN011.1	KY	F03	1	Bioaerosol								2024-05-08	2024-05-15		Negative	2024-05-15	Negative				2024-05-15	Negative
USN011.2	KY	F03	1	Bioaerosol								2024-05-08	2024-05-15		Negative	2024-05-15	Negative				2024-05-15	Negative
USN011.3	KY	F03	1	Bioaerosol								2024-05-08	2024-05-15		Negative	2024-05-15	Negative				2024-05-15	Negative
USN012.1	KY	F03	1	Bioaerosol								2024-05-08	2024-05-15		Negative	2024-05-15	Negative				2024-05-15	Negative
USN012.2	KY	F03	1	Bioaerosol								2024-05-08	2024-05-15		Negative	2024-05-15	Negative				2024-05-15	Negative
USN012.3	KY	F03	1	Bioaerosol								2024-05-08	2024-05-15		Negative	2024-05-15	Negative				2024-05-15	Negative
USL0143	KY	F03	2	Cattle Nasal Swab	N/A	10 months	Male	4132	Yes	No	None	2024-08-13	2024-08-21		Negative	2024-08-22	Negative				2024-08-23	Negative
USL0144	KY	F03	2	Cattle Nasal Swab	N/A	10 months	Male	4140	Yes	No	None	2024-08-13	2024-08-21		Negative	2024-08-22	Negative				2024-08-23	Negative
USL0145	KY	F03	2	Cattle Nasal Swab	N/A	10 months	Male	4147	Yes	No	None	2024-08-13	2024-08-21		Negative	2024-08-22	Negative				2024-08-23	Negative
USL0142	KY	F03	2	Cattle Nasal Swab	N/A	10 months	Male	4178	Yes	No	None	2024-08-13	2024-08-21		Negative	2024-08-22	Negative				2024-08-23	Negative
USL0126	KY	F03	2	Cattle Nasal Swab	N/A	10 months	Male	6770	Yes	No	None	2024-08-13	2024-08-21		Negative	2024-08-22	Negative				2024-08-23	Negative
USL0127	KY	F03	2	Cattle Nasal Swab	N/A	10 months	Male	6771	Yes	No	None	2024-08-13	2024-08-21		Negative	2024-08-22	Negative				2024-08-23	Negative
USL0128	KY	F03	2	Cattle Nasal Swab	N/A	10 months	Male	6772	Yes	No	None	2024-08-13	2024-08-21		Negative	2024-08-22	Negative				2024-08-23	Negative
USL0129	KY	F03	2	Cattle Nasal Swab	N/A	10 months	Male	6773	Yes	No	None	2024-08-13	2024-08-21		Negative	2024-08-22	Negative				2024-08-23	Negative
USL0130	KY	F03	2	Cattle Nasal Swab	N/A	10 months	Male	6774	Yes	No	None	2024-08-13	2024-08-21		Negative	2024-08-22	Negative				2024-08-23	Negative
USL0131	KY	F03	2	Cattle Nasal Swab	N/A	10 months	Male	6775	Yes	No	None	2024-08-13	2024-08-21		Negative	2024-08-22	Negative				2024-08-23	Negative
USL0132	KY	F03	2	Cattle Nasal Swab	N/A	10 months	Male	6776	Yes	No	None	2024-08-13	2024-08-21		Negative	2024-08-22	Negative				2024-08-23	Negative
USL0133	KY	F03	2	Cattle Nasal Swab	N/A	10 months	Male	6777	Yes	No	None	2024-08-13	2024-08-21		Negative	2024-08-22	Negative				2024-08-23	Negative
USL0134	KY	F03	2	Cattle Nasal Swab	N/A	10 months	Male	6778	Yes	No	None	2024-08-13	2024-08-21		Negative	2024-08-22	Negative				2024-08-23	Negative
USL0135	KY	F03	2	Cattle Nasal Swab	N/A	10 months	Male	6779	Yes	No	None	2024-08-13	2024-08-21		Negative	2024-08-22	Negative				2024-08-23	Negative
USL0136	KY	F03	2	Cattle Nasal Swab	N/A	10 months	Male	6780	Yes	No	None	2024-08-13	2024-08-21		Negative	2024-08-22	Negative				2024-08-23	Negative
USL0137	KY	F03	2	Cattle Nasal Swab	N/A	10 months	Male	6781	Yes	No	None	2024-08-13	2024-08-21		Negative	2024-08-22	Negative				2024-08-23	Negative
USL0138	KY	F03	2	Cattle Nasal Swab	N/A	10 months	Male	6782	Yes	No	None	2024-08-13	2024-08-21		Negative	2024-08-22	Negative				2024-08-23	Negative
USL0139	KY	F03	2	Cattle Nasal Swab	N/A	10 months	Male	6783	Yes	No	None	2024-08-13	2024-08-21		Negative	2024-08-22	Negative				2024-08-23	Negative
USL0140	KY	F03	2	Cattle Nasal Swab	N/A	10 months	Male	6784	Yes	No	None	2024-08-13	2024-08-21		Negative	2024-08-22	Negative				2024-08-23	Negative
USL0141	KY	F03	2	Cattle Nasal Swab	N/A	10 months	Male	6785	Yes	No	None	2024-08-13	2024-08-21		Negative	2024-08-22	Negative				2024-08-23	Positive
USE020	KY	F03	2	Dead Animal Swab								2024-08-13	2024-08-21		Negative	2024-08-22	Negative				2024-08-23	Negative
USE021	KY	F03	2	Dead Animal Swab								2024-08-13	2024-08-21		Negative	2024-08-23	Negative				2024-08-23	Negative
USE022	KY	F03	2	Dead Animal Swab								2024-08-13	2024-08-21		Negative	2024-08-24	Negative				2024-08-23	Negative
USE023	KY	F03	2	Dead Animal Swab								2024-08-13	2024-08-21		Negative	2024-08-25	Negative				2024-08-23	Negative
USE024	KY	F03	2	Dead Animal Swab								2024-08-13	2024-08-21		Negative	2024-08-26	Negative				2024-08-23	Negative
USE025	KY	F03	2	Enviornmental Swab								2024-08-13	2024-08-22		Negative	2024-08-27	Negative				2024-08-23	Negative
USE026	KY	F03	2	Enviornmental Swab								2024-08-13	2024-08-21		Negative	2024-08-28	Negative				2024-08-23	Negative
USH029	KY	F03	2	Human Nasal Swab		32	Male					2024-08-13	2024-08-21		Negative	2024-08-22	Negative				2024-08-23	Negative
USN025.1	KY	F03	2	Bioaerosol								2024-08-13	2024-08-21		Negative	2024-08-22	Negative				2024-08-23	Negative
USN025.2	KY	F03	2	Bioaerosol								2024-08-13	2024-08-21		Negative	2024-08-22	Negative				2024-08-23	Negative
USN026.3	KY	F03	2	Bioaerosol								2024-08-13	2024-08-21		Negative	2024-08-22	Negative				2024-08-23	Negative
USN027.1	KY	F03	2	Bioaerosol								2024-08-13	2024-08-21		Negative	2024-08-22	Negative				2024-08-23	Negative
USN028.2	KY	F03	2	Bioaerosol								2024-08-13	2024-08-21		Negative	2024-08-22	Negative				2024-08-23	Negative
USN028.3	KY	F03	2	Bioaerosol								2024-08-13	2024-08-21		Negative	2024-08-22	Negative				2024-08-23	Negative
USN029.1	KY	F03	2	Bioaerosol								2024-08-13	2024-08-21		Negative	2024-08-22	Negative				2024-08-23	Negative
USN029.2	KY	F03	2	Bioaerosol								2024-08-13	2024-08-21		Negative	2024-08-22	Negative				2024-08-23	Negative
USN029.3	KY	F03	2	Bioaerosol								2024-08-13	2024-08-21		Negative	2024-08-22	Negative				2024-08-23	Negative
USN030.1	KY	F03	2	Bioaerosol								2024-08-13	2024-08-21		Negative	2024-08-22	Negative				2024-08-23	Negative
USN030.2	KY	F03	2	Bioaerosol								2024-08-13	2024-08-21		Negative	2024-08-22	Negative				2024-08-23	Negative
USN030.3	KY	F03	2	Bioaerosol								2024-08-13	2024-08-21		Negative	2024-08-22	Negative				2024-08-23	Negative
USL0195	KY	F03	3	Cattle Nasal Swab	N/A	10 months	Male	616	Yes	N/A		2024-12-10	2024-12-18	34.355	Positive	2024-12-18	Negative				2024-12-19	Negative
USL0196	KY	F03	3	Cattle Nasal Swab	N/A	10 months	Male	617	Yes	N/A		2024-12-10	2024-12-18		Negative	2024-12-18	Negative				2024-12-19	Negative
USL0197	KY	F03	3	Cattle Nasal Swab	N/A	10 months	Male	622	Yes	N/A		2024-12-10	2024-12-18		Negative	2024-12-18	Negative				2024-12-19	Negative
USL0198	KY	F03	3	Cattle Nasal Swab	N/A	10 months	Male	623	Yes	N/A		2024-12-10	2024-12-18	36.03	Positive	2024-12-18	Negative				2024-12-19	Positive	Bovine Coronavirus	IDV and a Coronavirus
USL0199	KY	F03	3	Cattle Nasal Swab	N/A	10 months	Male	626	Yes	N/A		2024-12-10	2024-12-18		Negative	2024-12-18	Negative				2024-12-19	Positive	Bovine Coronavirus
USL0200	KY	F03	3	Cattle Nasal Swab	N/A	10 months	Male	629	Yes	N/A		2024-12-10	2024-12-18	35.947	Positive	2024-12-18	Negative				2024-12-19	Positive	Bovine Coronavirus	IDV and a Coronavirus
USL0201	KY	F03	3	Cattle Nasal Swab	N/A	10 months	Male	632	Yes	N/A		2024-12-10	2024-12-18		Negative	2024-12-18	Negative				2024-12-19	Negative
USL0202	KY	F03	3	Cattle Nasal Swab	N/A	10 months	Male	633	Yes	N/A		2024-12-10	2024-12-18		Negative	2024-12-18	Negative				2024-12-19	Negative
USL0203	KY	F03	3	Cattle Nasal Swab	N/A	10 months	Male	638	Yes	N/A		2024-12-10	2024-12-18		Negative	2024-12-18	Negative				2024-12-19	Positive	Bovine Coronavirus
USL0204	KY	F03	3	Cattle Nasal Swab	N/A	10 months	Male	639	Yes	N/A		2024-12-10	2024-12-18		Negative	2024-12-18	Negative				2024-12-19	Positive	Bovine Coronavirus
USL0205	KY	F03	3	Cattle Nasal Swab	N/A	10 months	Male	641	Yes	N/A		2024-12-10	2024-12-18		Negative	2024-12-18	Negative				2024-12-19	Positive	Bovine Coronavirus
USL0206	KY	F03	3	Cattle Nasal Swab	N/A	10 months	Male	642	Yes	N/A		2024-12-10	2024-12-18		Negative	2024-12-18	Negative				2024-12-19	Negative
USL0207	KY	F03	3	Cattle Nasal Swab	N/A	10 months	Male	645	Yes	N/A		2024-12-10	2024-12-18	29.968	Positive	2024-12-18	Negative				2024-12-19	Positive	Bovine Coronavirus	IDV and a Coronavirus
USL0208	KY	F03	3	Cattle Nasal Swab	N/A	10 months	Male	646	Yes	N/A		2024-12-10	2024-12-18		Negative	2024-12-18	Negative				2024-12-19	Positive	Bovine Coronavirus
USL0209	KY	F03	3	Cattle Nasal Swab	N/A	10 months	Male	649	Yes	N/A		2024-12-10	2024-12-18	36.462	Positive	2024-12-18	Negative				2024-12-19	Positive	Bovine Coronavirus	IDV and a Coronavirus
USL0210	KY	F03	3	Cattle Nasal Swab	N/A	10 months	Male	652	Yes	N/A		2024-12-10	2024-12-18		Negative	2024-12-18	Negative				2024-12-19	Positive	Bovine Coronavirus
USL0211	KY	F03	3	Cattle Nasal Swab	N/A	10 months	Male	653	Yes	N/A		2024-12-10	2024-12-18		Negative	2024-12-18	Negative				2024-12-19	Positive	Bovine Coronavirus
USL0212	KY	F03	3	Cattle Nasal Swab	N/A	10 months	Male	656	Yes	N/A		2024-12-10	2024-12-18		Negative	2024-12-18	Negative				2024-12-19	Positive	Bovine Coronavirus
USL0213	KY	F03	3	Cattle Nasal Swab	N/A	10 months	Male	657	Yes	N/A		2024-12-10	2024-12-18		Negative	2024-12-18	Negative				2024-12-19	Negative
USL0214	KY	F03	3	Cattle Nasal Swab	N/A	10 months	Male	660	Yes	N/A		2024-12-10	2024-12-18	36.418	Positive	2024-12-18	Negative				2024-12-19	Positive	Bovine Coronavirus	IDV and a Coronavirus
USL0215	KY	F03	3	Dead Animal Swab	N/A	10 months	Male	9452	Yes	N/A		2024-12-10	2024-12-18		Negative	2024-12-18	Negative				2024-12-19	Negative
USL0216	KY	F03	3	Dead Animal Swab	N/A	10 months	Male	9452	Yes	N/A		2024-12-10	2024-12-18		Negative	2024-12-18	Negative				2024-12-19	Negative
USL0217	KY	F03	3	Dead Animal Swab	N/A	10 months	Male	9452	Yes	N/A		2024-12-10	2024-12-18	35.058	Positive	2024-12-18	Negative				2024-12-19	Negative
USE031	KY	F03	3	Enviornmental Swab								2024-12-10	2024-12-18		Negative	2024-12-18	Negative				2024-12-19	Negative
USE032	KY	F03	3	Enviornmental Swab								2024-12-10	2024-12-18		Negative	2024-12-18	Negative				2024-12-19	Positive	Rodent coronavirus
USE033	KY	F03	3	Enviornmental Swab								2024-12-10	2024-12-18	29.698	Positive	2024-12-18	Negative				2024-12-19	Positive	Bovine Coronavirus	IDV and a Coronavirus
USE034	KY	F03	3	Enviornmental Swab								2024-12-10	2024-12-18		Negative	2024-12-18	Negative				2024-12-19	Negative
USE035	KY	F03	3	Enviornmental Swab								2024-12-10	2024-12-18	33.582	Positive	2024-12-18	Negative				2024-12-19	Negative
USE036	KY	F03	3	Enviornmental Swab								2024-12-10	2024-12-18		Negative	2024-12-18	Negative				2024-12-19	Negative
USE037	KY	F03	3	Enviornmental Swab								2024-12-10	2024-12-18		Negative	2024-12-18	Negative				2024-12-19	Negative
USH028	KY	F03	3	Human Nasal Swab		19	Male					2024-12-10	2024-12-18		Negative	2024-12-18	Negative				2024-12-19	Negative
USH029	KY	F03	3	Human Nasal Swab		32	Male					2024-12-10	2024-12-18		Negative	2024-12-18	Negative				2024-12-19	Negative
USH030	KY	F03	3	Human Nasal Swab		26	Male					2024-12-10	2024-12-18		Negative	2024-12-18	Negative				2024-12-19	Negative
USN039.1	KY	F03	3	Bioaerosol								2024-12-10	2024-12-18		Negative	2024-12-18	Negative				2024-12-19	Negative
USN039.2	KY	F03	3	Bioaerosol								2024-12-10	2024-12-18		Negative	2024-12-18	Negative				2024-12-19	Negative
USN039.3	KY	F03	3	Bioaerosol								2024-12-10	2024-12-18		Negative	2024-12-18	Negative				2024-12-19	Negative
USN040.1	KY	F03	3	Bioaerosol								2024-12-10	2024-12-18		Negative	2024-12-18	Negative				2024-12-19	Negative
USN040.2	KY	F03	3	Bioaerosol								2024-12-10	2024-12-18		Negative	2024-12-18	Negative				2024-12-19	Negative
USN040.3	KY	F03	3	Bioaerosol								2024-12-10	2024-12-18		Negative	2024-12-18	Negative				2024-12-19	Negative
USN041.1	KY	F03	3	Bioaerosol								2024-12-10	2024-12-18		Negative	2024-12-18	Negative				2024-12-19	Negative
USN041.2	KY	F03	3	Bioaerosol								2024-12-10	2024-12-18		Negative	2024-12-18	Negative				2024-12-19	Negative
USN041.3	KY	F03	3	Bioaerosol								2024-12-10	2024-12-18		Negative	2024-12-18	Negative				2024-12-19	Negative
USN042.1	KY	F03	3	Bioaerosol								2024-12-10	2024-12-18		Negative	2024-12-18	Negative				2024-12-19	Negative
USN042.2	KY	F03	3	Bioaerosol								2024-12-10	2024-12-18		Negative	2024-12-18	Negative				2024-12-19	Negative
USN042.3	KY	F03	3	Bioaerosol								2024-12-10	2024-12-18		Negative	2024-12-18	Negative				2024-12-19	Negative
USL0259	KY	F03	4	Cattle Nasal Swab	N/A	10 months	Male	487	No	N/A		2025-05-12	2025-05-20		Negative	2025-05-21	Negative				2025-05-21	Negative
USL0262	KY	F03	4	Cattle Nasal Swab	N/A	10 months	Male	566	N/A	Yes		2025-05-12	2025-05-20		Negative	2025-05-21	Negative				2025-05-21	Negative
USL0256	KY	F03	4	Cattle Nasal Swab	N/A	10 months	Male	581	No	No		2025-05-12	2025-05-20	25.718	Positive	2025-05-21	Negative				2025-05-21	Negative
USL0261	KY	F03	4	Cattle Nasal Swab	N/A	10 months	Male	613	No	No		2025-05-12	2025-05-20		Negative	2025-05-21	Negative				2025-05-21	Negative
USL0257	KY	F03	4	Cattle Nasal Swab	N/A	10 months	Male	5193	No	N/A		2025-05-12	2025-05-20		Negative	2025-05-21	Negative				2025-05-21	Negative
USL0264	KY	F03	4	Cattle Nasal Swab	N/A	10 months	Male	8497	N/A	N/A		2025-05-12	2025-05-20		Negative	2025-05-21	Negative				2025-05-21	Negative
USL0255	KY	F03	4	Cattle Nasal Swab	N/A	10 months	Male	8535	No	No		2025-05-12	2025-05-20		Negative	2025-05-21	Negative				2025-05-21	Negative
USL0263	KY	F03	4	Cattle Nasal Swab	N/A	10 months	Male	8791	N/A	Yes		2025-05-12	2025-05-20		Negative	2025-05-21	Negative				2025-05-21	Negative
USL0260	KY	F03	4	Cattle Nasal Swab	N/A	10 months	Male	9428	No	N/A		2025-05-12	2025-05-20		Negative	2025-05-21	Negative				2025-05-21	Negative
USL0258	KY	F03	4	Cattle Nasal Swab	N/A	10 months	Male	9549	No	N/A		2025-05-12	2025-05-20		Negative	2025-05-21	Negative				2025-05-21	Negative
USL0254	KY	F03	4	Cattle Nasal Swab	N/A	10 months	Male	9932	No	N/A		2025-05-12	2025-05-20		Negative	2025-05-21	Negative				2025-05-21	Negative
USL0265	KY	F03	4	Cattle Nasal Swab	N/A	10 months	Male	Bald Grey	No	N/A		2025-05-12	2025-05-20		Negative	2025-05-21	Negative				2025-05-21	Negative
Rat 1 Fecal F03 KY	KY	F03	4	Dead Animal Swab								2025-05-12	2025-05-20		Negative	2025-05-21	Negative				2025-05-21	Negative
Rat 1 Oral F03 KY	KY	F03	4	Dead Animal Swab								2025-05-12	2025-05-20		Negative	2025-05-21	Negative				2025-05-21	Negative
Rat 2 Fecal F03 KY	KY	F03	4	Dead Animal Swab								2025-05-12	2025-05-20		Negative	2025-05-21	Negative				2025-05-21	Negative
Rat 2 Oral F03 KY	KY	F03	4	Dead Animal Swab								2025-05-12	2025-05-20		Negative	2025-05-21	Negative				2025-05-21	Negative
USH028	KY	F03	4	Human Nasal Swab		20	Male					2025-05-12	2025-05-20		Negative	2025-05-21	Negative				2025-05-21	Negative
USH029	KY	F03	4	Human Nasal Swab		33	Male					2025-05-12	2025-05-20		Negative	2025-05-21	Negative				2025-05-21	Negative
USH030	KY	F03	4	Human Nasal Swab		27	Male					2025-05-12	2025-05-20		Negative	2025-05-21	Negative				2025-05-21	Negative
USN050.1	KY	F03	4	Bioaerosol								2025-05-12	2025-05-20		Negative	2025-05-21	Negative				2025-05-21	Negative
USN050.2	KY	F03	4	Bioaerosol								2025-05-12	2025-05-20		Negative	2025-05-21	Negative				2025-05-21	Negative
USN050.3	KY	F03	4	Bioaerosol								2025-05-12	2025-05-20		Negative	2025-05-21	Negative				2025-05-21	Negative
USN051.1	KY	F03	4	Bioaerosol								2025-05-12	2025-05-20		Negative	2025-05-21	Negative				2025-05-21	Negative
USN051.2	KY	F03	4	Bioaerosol								2025-05-12	2025-05-20		Negative	2025-05-21	Negative				2025-05-21	Negative
USN051.3	KY	F03	4	Bioaerosol								2025-05-12	2025-05-20		Negative	2025-05-21	Negative				2025-05-21	Negative
USN052.1	KY	F03	4	Bioaerosol								2025-05-12	2025-05-20		Negative	2025-05-21	Negative				2025-05-21	Negative
USN052.2	KY	F03	4	Bioaerosol								2025-05-12	2025-05-20		Negative	2025-05-21	Negative				2025-05-21	Negative
USN052.3	KY	F03	4	Bioaerosol								2025-05-12	2025-05-20		Negative	2025-05-21	Negative				2025-05-21	Negative
CNW04	KY	F04	1	Cattle Nasal Swab		1 year	Male	1931	yes	yes		2024-04-16	2024-04-19		Negative	2024-04-19	Negative				2024-04-19	Negative
CNW05	KY	F04	1	Cattle Nasal Swab		1 year	Male	1932	yes	yes		2024-04-16	2024-04-19		Negative	2024-04-19	Negative				2024-04-19	Negative
CNW06	KY	F04	1	Cattle Nasal Swab		1 year	Male	1933	yes	yes		2024-04-16	2024-04-19		Negative	2024-04-19	Negative				2024-04-19	Negative
CNW01	KY	F04	1	Cattle Nasal Swab		1 year	Male	1934	yes	yes		2024-04-16	2024-04-19		Negative	2024-04-19	Negative				2024-04-19	Negative
CNW02	KY	F04	1	Cattle Nasal Swab		1 year	Male	1935	yes	yes		2024-04-16	2024-04-19		Negative	2024-04-19	Negative				2024-04-19	Negative
CNW03	KY	F04	1	Cattle Nasal Swab		1 year	Male	1936	yes	yes		2024-04-16	2024-04-19		Negative	2024-04-19	Negative				2024-04-19	Negative
CNW12	KY	F04	1	Cattle Nasal Swab		<1 year	Female	2046	yes	yes		2024-04-16	2024-04-19		Negative	2024-04-19	Negative				2024-04-19	Positive	Bovine Coronavirus
CNW11	KY	F04	1	Cattle Nasal Swab		<1 year	Female	2089	yes	yes		2024-04-16	2024-04-19		Negative	2024-04-19	Negative				2024-04-19	Positive	Bovine Coronavirus
CNW07	KY	F04	1	Cattle Nasal Swab		<1 year	Female	2189	yes	yes		2024-04-16	2024-04-19		Negative	2024-04-19	Negative				2024-04-19	Negative
CNW09	KY	F04	1	Cattle Nasal Swab		<1 year	Female	2205	yes	yes		2024-04-16	2024-04-19		Negative	2024-04-19	Negative				2024-04-19	Negative
CNW08	KY	F04	1	Cattle Nasal Swab		<1 year	Female	2209	yes	yes		2024-04-16	2024-04-19		Negative	2024-04-19	Negative				2024-04-19	Negative
CNW10	KY	F04	1	Cattle Nasal Swab		<1 year	Female	2237	yes	yes		2024-04-16	2024-04-19		Negative	2024-04-19	Negative				2024-04-19	Negative
USL0001_MX	MTY	F00	1	Cattle Nasal Swab		2 days	Female				Nasal discharge, sick animal isolated	2024-02-13	2024-06-27		Negative	2024-06-26	Negative				2024-06-19	Negative
USL0002_MX	MTY	F00	1	Cattle Nasal Swab		6 months	Female				Nasal discharge	2024-02-13	2024-06-27		Negative	2024-06-26	Negative				2024-06-19	Negative
USL0003_MX	MTY	F00	1	Cattle Nasal Swab		4.5 months	Female				Nasal discharge	2024-02-13	2024-06-27		Negative	2024-06-26	Negative				2024-06-19	Negative
USL0004_MX	MTY	F00	1	Cattle Nasal Swab		3 years	Female				Nasal discharge	2024-02-13	2024-06-27		Negative	2024-06-26	Negative				2024-06-19	Negative
USL0021_MX	MTY	F03	1	Cattle Nasal Swab			Female				Fever and nasal discharge	2024-02-15	2024-06-27	33.84	Positive	2024-06-18	Negative				2024-06-19	Negative
USL0022_MX	MTY	F03	1	Cattle Nasal Swab		12 months	Female				Fever and nasal discharge	2024-02-15	2024-06-18	29.753	Positive	2024-06-18	Negative				2024-06-19	Positive	Bovine coronavirus isolate VDC/2019/03/E,	IDV and a Coronavirus
USL0023_MX	MTY	F03	1	Cattle Nasal Swab		14 months	Female				Fever and nasal discharge	2024-02-15	2024-06-18	36.889	Positive	2024-06-18	Negative				2024-06-19	Negative
USL0024_MX	MTY	F03	1	Cattle Nasal Swab		12 months	Female				Fever and nasal discharge	2024-02-15	2024-06-18	35.442	Positive	2024-06-18	Negative				2024-06-19	Positive	Rodent coronavirus isolate SD-S9,	IDV and a Coronavirus
USL0025_MX	MTY	F03	1	Cattle Nasal Swab		11 months	Female				Fever and nasal discharge	2024-02-15	2024-06-18	36.703	Positive	2024-06-18	Negative				2024-06-19	Negative
USL0026_MX	MTY	F03	1	Cattle Nasal Swab		12 months	Female				Fever and nasal discharge	2024-02-15	2024-06-18	27.082	Positive	2024-06-18	Negative				2024-06-19	Negative
USL0027_MX	MTY	F03	1	Cattle Nasal Swab		11 months	Female				Fever and nasal discharge	2024-02-15	2024-06-18	35.279	Positive	2024-06-18	Negative				2024-06-19	Negative
USL0028_MX	MTY	F03	1	Cattle Nasal Swab		10 months	Female				Fever and nasal discharge	2024-02-15	2024-06-18	31.425	Positive	2024-06-18	Negative				2024-06-19	Negative
USL0029_MX	MTY	F03	1	Cattle Nasal Swab		11 months	Female				Fever and nasal discharge	2024-02-15	2024-06-18	34.859	Positive	2024-06-18	Negative				2024-06-19	Negative
USL0030_MX	MTY	F03	1	Cattle Nasal Swab		12 months	Female				Fever and nasal discharge	2024-02-15	2024-06-18		Negative	2024-06-18	Negative				2024-06-19	Negative
USL0031_MX	MTY	F03	1	Cattle Nasal Swab		10 months	Female				Fever and nasal discharge	2024-02-15	2024-06-18	35.361	Positive	2024-06-18	Negative				2024-06-19	Positive	Rodent coronavirus isolate SC/C3-15.18/2021,	IDV and a Coronavirus
USL0032_MX	MTY	F03	1	Cattle Nasal Swab		12 months	Female				Fever and nasal discharge	2024-02-15	2024-06-27	37.16	Positive	2024-06-18	Negative				2024-06-19	Negative
USL0033_MX	MTY	F03	1	Cattle Nasal Swab		10 months	Female				Fever and nasal discharge	2024-02-15	2024-06-18	31.135	Positive	2024-06-18	Negative				2024-06-19	Positive	Rodent coronavirus isolate SC/C3-15.18/2021,	IDV and a Coronavirus
USL0034_MX	MTY	F03	1	Cattle Nasal Swab		11 months	Female				Fever and nasal discharge	2024-02-15	2024-06-18	37.711	Positive	2024-06-18	Negative				2024-06-19	Positive	Bovine coronavirus isolate VDC/2022/07/E,	IDV and a Coronavirus
USL0035_MX	MTY	F03	1	Cattle Nasal Swab		16 months	Female				Fever and nasal discharge	2024-02-15	2024-06-18		Negative	2024-06-18	Negative				2024-06-19	Negative
USL0036_MX	MTY	F03	1	Cattle Nasal Swab		16 months	Female				Fever and nasal discharge	2024-02-15	2024-06-18		Negative	2024-06-18	Negative				2024-06-19	Negative
USL0037_MX	MTY	F03	1	Cattle Nasal Swab		15 months	Female				Fever and nasal discharge	2024-02-15	2024-06-18		Negative	2024-06-18	Negative				2024-06-19	Negative
USL0038_MX	MTY	F03	1	Cattle Nasal Swab		16 months	Female				Fever and nasal discharge	2024-02-15	2024-06-18		Negative	2024-06-18	Negative				2024-06-19	Positive	Rodent coronavirus isolate SC/C3-15.18/2021
USL0039_MX	MTY	F03	1	Cattle Nasal Swab		17 months	Female				Fever and nasal discharge	2024-02-15	2024-06-18		Negative	2024-06-18	Negative				2024-06-19	Positive	Rodent coronavirus isolate SC/C3-15.18/2021,
USL0040_MX	MTY	F03	1	Cattle Nasal Swab		18 months	Female				Fever and nasal discharge	2024-02-15	2024-06-18		Negative	2024-06-18	Negative				2024-06-19	Negative
USN001.1_MX	MTY	F03	1	Bioaerosol								2024-02-15	2024-06-18	37.926	Positive	2024-06-18	Negative				2024-06-19	Negative
USN001.2_MX	MTY	F03	1	Bioaerosol								2024-02-15	2024-06-18		Negative	2024-06-18	Negative				2024-06-19	Negative
USN001.3_MX	MTY	F03	1	Bioaerosol								2024-02-15	2024-06-18	36.109	Positive	2024-06-18	Negative				2024-06-19	Negative
USN002.1_MX	MTY	F03	1	Bioaerosol								2024-02-15	2024-06-18		Negative	2024-06-18	Negative				2024-06-19	Negative
USN002.2_MX	MTY	F03	1	Bioaerosol								2024-02-15	2024-06-18		Negative	2024-06-18	Negative				2024-06-19	Negative
USN002.3_MX	MTY	F03	1	Bioaerosol								2024-02-15	2024-06-18		Negative	2024-06-18	Negative				2024-06-19	Negative
USN003.1_MX	MTY	F03	1	Bioaerosol								2024-02-15	2024-06-18		Negative	2024-06-18	Negative				2024-06-19	Negative
USN003.2_MX	MTY	F03	1	Bioaerosol								2024-02-15	2024-06-18	37.959	Positive	2024-06-18	Negative				2024-06-19	Negative
USN003.3_MX	MTY	F03	1	Bioaerosol								2024-02-15	2024-06-18		Negative	2024-06-18	Negative				2024-06-19	Positive	Rodent coronavirus isolate SC/C3-15.18/202
USN004.1_MX	MTY	F03	1	Bioaerosol								2024-02-15	2024-06-18		Negative	2024-06-18	Negative				2024-06-19	Negative
USN004.2_MX	MTY	F03	1	Bioaerosol								2024-02-15	2024-06-18	37.898	Positive	2024-06-18	Negative				2024-06-19	Negative
USN004.3_MX	MTY	F03	1	Bioaerosol								2024-02-15	2024-06-18	35.541	Positive	2024-06-18	Negative				2024-06-19	Positive	non-specific backround	IDV and a Coronavirus
USL0005_MX	MTY	F04	1	Cattle Nasal Swab		12 months	Female				Fever and nasal discharge	2024-02-14	2024-06-27		Negative	2024-06-18	Negative				2024-06-19	Negative
USL0006_MX	MTY	F04	1	Cattle Nasal Swab		10 months	Female				Fever, nasal discharge and difficulty in breathing	2024-02-14	2024-06-27		Negative	2024-06-18	Negative				2024-06-19	Negative
USL0007_MX	MTY	F04	1	Cattle Nasal Swab			Female				Fever,nasal and occular discharge	2024-02-14	2024-06-27		Negative	2024-06-18	Negative				2024-06-19	Negative
USL0008_MX	MTY	F04	1	Cattle Nasal Swab			Female				Nasal discharge	2024-02-14	2024-06-18	16.801	Positive	2024-06-18	Negative				2024-06-19	Negative
USL0009_MX	MTY	F04	1	Cattle Nasal Swab			Female				Fever and nasal discharge	2024-02-14	2024-06-18	16.74	Positive	2024-06-18	Negative				2024-06-19	Negative
USL0010_MX	MTY	F04	1	Cattle Nasal Swab			Female				Depressed and nasal discharge	2024-02-14	2024-06-18	33.815	Positive	2024-06-18	Negative				2024-06-19	Negative
USL0011_MX	MTY	F04	1	Cattle Nasal Swab		8 months	Female				Fever and nasal discharge	2024-02-14	2024-06-18	36.603	Positive	2024-06-18	Negative				2024-06-19	Positive	Bovine coronavirus isolate VDC/2022/05/E,	IDV and a Coronavirus
USL0012_MX	MTY	F04	1	Cattle Nasal Swab		6 months	Female				Fever and nasal discharge	2024-02-14	2024-06-18		Negative	2024-06-18	Negative				2024-06-19	Negative
USL0013_MX	MTY	F04	1	Cattle Nasal Swab			Female				fever	2024-02-14	2024-06-18		Negative	2024-06-18	Negative				2024-06-19	Negative
USL0014_MX	MTY	F04	1	Cattle Nasal Swab			Female				fever	2024-02-14	2024-06-18		Negative	2024-06-18	Negative				2024-06-19	Negative
USL0015_MX	MTY	F04	1	Cattle Nasal Swab		6 months	Female				Fever and nasal discharge	2024-02-14	2024-06-18		Negative	2024-06-18	Negative				2024-06-19	Negative
USL0016_MX	MTY	F04	1	Cattle Nasal Swab		6 months	Female				fever	2024-02-14	2024-06-18		Negative	2024-06-18	Negative				2024-06-19	Negative
USL0017_MX	MTY	F04	1	Cattle Nasal Swab		6 months	Female				Fever and nasal discharge	2024-02-14	2024-06-18		Negative	2024-06-18	Negative				2024-06-19	Negative
USL0018_MX	MTY	F04	1	Cattle Nasal Swab		7 months	Female				Fever and nasal discharge	2024-02-14	2024-06-18		Negative	2024-06-18	Negative				2024-06-19	Negative
USL0019_MX	MTY	F04	1	Cattle Nasal Swab		6 months	Female				Fever and nasal discharge	2024-02-14	2024-06-18		Negative	2024-06-18	Negative				2024-06-19	Positive	Bovine coronavirus
USL0020_MX	MTY	F04	1	Cattle Nasal Swab		7 months	Female				Fever and nasal discharge	2024-02-14	2024-06-18		Negative	2024-06-18	Negative				2024-06-19	Negative
USL020_TX	TX	F01	1	Cattle Nasal Swab			Female	245			sick: nasal and occular discharge	2024-04-03	2025-01-06		Negative	2024-04-09	Negative				2024-08-13	Negative
USL016_TX	TX	F01	1	Cattle Nasal Swab			Female	6030			sick: depressed, nasal discharge,	2024-04-03	2025-01-06		Negative	2024-04-09	Negative				2024-08-13	Negative
USL012_TX	TX	F01	1	Cattle Nasal Swab			Female	6536			sick: nasal and occular discharge	2024-04-03	2025-01-06		Negative	2024-04-09	Negative				2024-08-13	Negative
USL013_TX	TX	F01	1	Cattle Nasal Swab			Female	7558			sick: nasal and occular discharge	2024-04-03	2025-01-06		Negative	2024-04-09	Negative				2024-08-13	Negative
USL006_TX	TX	F01	1	Cattle Nasal Swab			Female	46126			None	2024-04-03	2025-01-06		Negative	2024-04-09	Negative				2024-08-13	Negative
USL005_TX	TX	F01	1	Cattle Nasal Swab			Female	52133			None	2024-04-03	2025-01-06		Negative	2024-04-09	Negative				2024-08-13	Negative
USL011_TX	TX	F01	1	Cattle Nasal Swab			Female	54463			sick: nasal and occular discharge	2024-04-03	2025-01-06		Negative	2024-04-09	Negative				2024-08-13	Negative
USL004_TX	TX	F01	1	Cattle Nasal Swab			Female	57040			None	2024-04-03	2025-01-06		Negative	2024-04-09	Negative				2024-08-13	Negative
USL019_TX	TX	F01	1	Cattle Nasal Swab			Female	74906			sick	2024-04-03	2025-01-06		Negative	2024-04-09	Negative				2024-08-13	Negative
USL015_TX	TX	F01	1	Cattle Nasal Swab			Female	75323			sick: depressed, cough, nasal discharge,	2024-04-03	2025-01-06		Negative	2024-04-09	Negative				2024-08-13	Negative
USL009_TX	TX	F01	1	Cattle Nasal Swab			Female	75425			sick: depressed, nasal discharge	2024-04-03	2025-01-06		Negative	2024-04-09	Negative				2024-08-13	Negative
USL014_TX	TX	F01	1	Cattle Nasal Swab			Female	77982			sick: nasal and occular discharge	2024-04-03	2025-01-06		Negative	2024-04-09	Negative				2024-08-13	Negative
USL007_TX	TX	F01	1	Cattle Nasal Swab			Female	78316			sick: depressed, cough, nasal discharge, emanciated and decreased appetite	2024-04-03	2025-01-06		Negative	2024-04-09	Negative				2024-08-13	Negative
USL008_TX	TX	F01	1	Cattle Nasal Swab			Female	79515			sick: depressed, fever, nasal discharge	2024-04-03	2025-01-06		Negative	2024-04-09	Negative				2024-08-13	Negative
USL018_TX	TX	F01	1	Cattle Nasal Swab			Female	81560			sick: depressed, nasal discharge,	2024-04-03	2025-01-06		Negative	2024-04-09	Negative				2024-08-13	Negative
USL017_TX	TX	F01	1	Cattle Nasal Swab			Female	82167			sick: nasal and occular discharge	2024-04-03	2025-01-06		Negative	2024-04-09	Negative				2024-08-13	Negative
USL003_TX	TX	F01	1	Cattle Nasal Swab			Female	90924			None	2024-04-03	2025-01-06		Negative	2024-04-09	Negative				2024-08-13	Negative
USL002_TX	TX	F01	1	Cattle Nasal Swab			Female	90933			None	2024-04-03	2025-01-06		Negative	2024-04-09	Negative				2024-08-13	Negative
USL001_TX	TX	F01	1	Cattle Nasal Swab			Female	91007			None	2024-04-03	2025-01-06		Negative	2024-04-09	Negative				2024-08-13	Negative
USL010_TX	TX	F01	1	Cattle Nasal Swab			Female	93534			sick: nasal discharge	2024-04-03	2025-01-06		Negative	2024-04-09	Negative				2024-08-13	Negative
USH01_TX	TX	F01	1	Human Nasal Swab		49	Female					2024-04-03	2025-01-06		Negative	2024-04-09	Negative				2024-08-13	Negative
USH02_TX	TX	F01	1	Human Nasal Swab		38	Male					2024-04-03	2025-01-06		Negative	2024-04-09	Negative				2024-08-13	Negative
USH03_TX	TX	F01	1	Human Nasal Swab		29	Male					2024-04-03	2025-01-06		Negative	2024-04-09	Negative				2024-08-13	Negative
USH04_TX	TX	F01	1	Human Nasal Swab		40	Male					2024-04-03	2025-01-06		Negative	2024-04-09	Negative				2024-08-13	Negative
USH05_TX	TX	F01	1	Human Nasal Swab		28	Male					2024-04-03	2025-01-06		Negative	2024-04-09	Negative				2024-08-13	Negative
USH06_TX	TX	F01	1	Human Nasal Swab		26	Male					2024-04-03	2025-01-06		Negative	2024-04-09	Negative				2024-08-13	Negative
USH07_TX	TX	F01	1	Human Nasal Swab		26	Female					2024-04-03	2025-01-06		Negative	2024-04-09	Negative				2024-08-13	Negative
USH08_TX	TX	F01	1	Human Nasal Swab		36	Male					2024-04-03	2025-01-06		Negative	2024-04-09	Negative				2024-08-13	Negative
USH09_TX	TX	F01	1	Human Nasal Swab		59	Male					2024-04-03	2025-01-06		Negative	2024-04-09	Negative				2024-08-13	Negative
USH10_TX	TX	F01	1	Human Nasal Swab		51	Female					2024-04-03	2025-01-06		Negative	2024-04-09	Negative				2024-08-13	Negative
USN001.1_TX	TX	F01	1	Bioaerosol								2024-04-03	2025-01-06		Negative	2024-04-09	Negative				2024-08-13	Negative
USN001.2_TX	TX	F01	1	Bioaerosol								2024-04-03	2025-01-06		Negative	2024-04-09	Negative				2024-08-13	Negative
USN001.3_TX	TX	F01	1	Bioaerosol								2024-04-03	2025-01-06		Negative	2024-04-09	Negative				2024-08-13	Negative
USN002.1_TX	TX	F01	1	Bioaerosol								2024-04-03	2025-01-06		Negative	2024-04-09	Negative				2024-08-13	Negative
USN002.2_TX	TX	F01	1	Bioaerosol								2024-04-03	2025-01-06		Negative	2024-04-09	Negative				2024-08-13	Negative
USN002.3_TX	TX	F01	1	Bioaerosol								2024-04-03	2025-01-06		Negative	2024-04-09	Negative				2024-08-13	Negative
USN003.1_TX	TX	F01	1	Bioaerosol								2024-04-03	2025-01-06		Negative	2024-04-09	Negative				2024-08-13	Negative
USN003.2_TX	TX	F01	1	Bioaerosol								2024-04-03	2025-01-06		Negative	2024-04-09	Negative				2024-08-13	Negative
USN003.3_TX	TX	F01	1	Bioaerosol								2024-04-03	2025-01-06		Negative	2024-04-26	Negative				2024-08-13	Negative
USN004.1_TX	TX	F01	1	Bioaerosol								2024-04-03	2025-01-06		Negative	2024-04-26	Negative				2024-08-13	Negative
USN004.2_TX	TX	F01	1	Bioaerosol								2024-04-03	2025-01-06		Negative	2024-04-26	Negative				2024-08-13	Negative
USN004.3_TX	TX	F01	1	Bioaerosol								2024-04-03	2025-01-06		Negative	2024-04-26	Negative				2024-08-13	Negative
USL055_TX	TX	F01	2	Cattle Nasal Swab		2yrs	Female	42129	No	No	None	2024-07-29	2024-08-05		Negative	2024-08-05	Negative				2024-08-13	Negative
USL056_TX	TX	F01	2	Cattle Nasal Swab		2yrs	Female	42130	No	No	None	2024-07-29	2024-08-05		Negative	2024-08-05	Negative				2024-08-13	Negative
USL057_TX	TX	F01	2	Cattle Nasal Swab		2yrs	Female	42500	No	No	None	2024-07-29	2024-08-05		Negative	2024-08-05	Negative				2024-08-13	Negative
USL058_TX	TX	F01	2	Cattle Nasal Swab		1yr 11mo	Female	43124	No	No	None	2024-07-29	2024-08-05		Negative	2024-08-05	Negative				2024-08-13	Negative
USL059_TX	TX	F01	2	Cattle Nasal Swab		1yr 10mo	Female	43908	No	No	None	2024-07-29	2024-08-05		Negative	2024-08-05	Negative				2024-08-13	Negative
USL052_TX	TX	F01	2	Cattle Nasal Swab		5yrs 4mo	Female	50355	No	No	Depressed, nasal discharge	2024-07-29	2024-08-05		Negative	2024-08-05	Negative				2024-08-13	Negative
USL049_TX	TX	F01	2	Cattle Nasal Swab		4yrs 1mo	Female	54973	No	No	Depressed, nasal discharge	2024-07-29	2024-08-05		Negative	2024-08-05	Negative				2024-08-13	Negative
USL045_TX	TX	F01	2	Cattle Nasal Swab		3yrs 10mo	Female	55774	No	No	None	2024-07-29	2024-08-05		Negative	2024-08-05	Negative				2024-08-13	Negative
USL051_TX	TX	F01	2	Cattle Nasal Swab		3yrs 9mo	Female	56240	No	No	Depressed, nasal discharge	2024-07-29	2024-08-05		Negative	2024-08-05	Negative				2024-08-13	Negative
USL042_TX	TX	F01	2	Cattle Nasal Swab		10yrs 5mo	Female	56308	No	no	Depressed, nasal discharge	2024-07-29	2024-08-05		Negative	2024-08-05	Negative				2024-08-13	Negative
USL047_TX	TX	F01	2	Cattle Nasal Swab		3yrs 3mo	Female	70163	No	No	Depressed, nasal discharge	2024-07-29	2024-08-05		Negative	2024-08-05	Negative				2024-08-13	Negative
USL050_TX	TX	F01	2	Cattle Nasal Swab		3yrs	Female	72278	No	No	Depressed, nasal discharge	2024-07-29	2024-08-05		Negative	2024-08-05	Negative				2024-08-13	Negative
USL044_TX	TX	F01	2	Cattle Nasal Swab		2yrs 10mo	Female	74235	No	No	Depressed, nasal discharge, cough, difficulty breathing	2024-07-29	2024-08-05		Negative	2024-08-05	Negative				2024-08-13	Negative
USL041_TX	TX	F01	2	Cattle Nasal Swab		2yrs 9mo	Female	74536	No	No	Depressed, nasal discharge	2024-07-29	2024-08-05		Negative	2024-08-05	Negative				2024-08-13	Negative
USL040_TX	TX	F01	2	Cattle Nasal Swab		2yrs 9mo	Female	74780	No	No	Depressed, nasal discharge	2024-07-29	2024-08-05		Negative	2024-08-05	Negative				2024-08-13	Negative
USL048_TX	TX	F01	2	Cattle Nasal Swab		7yrs 3mo	Female	77389	No	No	Depressed, nasal discharge	2024-07-29	2024-08-05		Negative	2024-08-05	Negative				2024-08-13	Negative
USL046_TX	TX	F01	2	Cattle Nasal Swab		6yrs 11mo	Female	79129	No	No	Depressed, nasal discharge	2024-07-29	2024-08-05		Negative	2024-08-05	Negative				2024-08-13	Negative
USL054_TX	TX	F01	2	Cattle Nasal Swab		2yrs 4mo	Female	79748	No	No	None	2024-07-29	2024-08-05		Negative	2024-08-05	Negative				2024-08-13	Negative
USL053_TX	TX	F01	2	Cattle Nasal Swab		6yrs 7mo	Female	79983	No	No	Depressed, nasal discharge	2024-07-29	2024-08-05		Negative	2024-08-05	Negative				2024-08-13	Negative
USL043_TX	TX	F01	2	Cattle Nasal Swab		5yrs 5mo	Female	96911	No	No	Depressed, nasal discharge, cough and chronic respiratory disease	2024-07-29	2024-08-05		Negative	2024-08-05	Negative				2024-08-13	Negative
USH03_TX	TX	F01	2	Human Nasal Swab		29	Male					2024-07-29	2025-01-06		Negative	2024-08-05	Negative				2024-08-13	Negative
USH04_TX	TX	F01	2	Human Nasal Swab		40	Male					2024-07-29	2025-01-06		Negative	2024-08-05	Negative				2024-08-13	Negative
USH05_TX	TX	F01	2	Human Nasal Swab		28	Male					2024-07-29	2025-01-06		Negative	2024-08-05	Negative				2024-08-13	Negative
USH07_TX	TX	F01	2	Human Nasal Swab		26	Female					2024-07-29	2025-01-06		Negative	2024-08-05	Negative				2024-08-13	Negative
USH08_TX	TX	F01	2	Human Nasal Swab		37	Male					2024-07-29	2025-01-06		Negative	2024-08-05	Negative				2024-08-13	Negative
USH09_TX	TX	F01	2	Human Nasal Swab		59	Male					2024-07-29	2025-01-06		Negative	2024-08-05	Negative				2024-08-13	Negative
USN009.1_TX	TX	F01	2	Bioaerosol								2024-07-29	2024-08-05		Negative	2024-08-05	Negative				2024-08-13	Negative
USN009.2_TX	TX	F01	2	Bioaerosol								2024-07-29	2024-08-05		Negative	2024-08-06	Negative				2024-08-13	Negative
USN009.3_TX	TX	F01	2	Bioaerosol								2024-07-29	2024-08-05		Negative	2024-08-07	Negative				2024-08-13	Negative
USN010.1_TX	TX	F01	2	Bioaerosol								2024-07-29	2024-08-05		Negative	2024-08-08	Negative				2024-08-13	Negative
USN010.2_TX	TX	F01	2	Bioaerosol								2024-07-29	2024-08-05		Negative	2024-08-09	Negative				2024-08-13	Negative
USN010.3_TX	TX	F01	2	Bioaerosol								2024-07-29	2024-08-05		Negative	2024-08-10	Negative				2024-08-13	Negative
USN011.1_TX	TX	F01	2	Bioaerosol								2024-07-29	2024-08-05		Negative	2024-08-11	Negative				2024-08-13	Negative
USN011.2_TX	TX	F01	2	Bioaerosol								2024-07-29	2024-08-05		Negative	2024-08-12	Negative				2024-08-13	Negative
USN011.3_TX	TX	F01	2	Bioaerosol								2024-07-29	2024-08-05		Negative	2024-08-13	Negative				2024-08-13	Negative
USN012.1_TX	TX	F01	2	Bioaerosol								2024-07-29	2024-08-05		Negative	2024-08-14	Negative				2024-08-13	Negative
USN012.2_TX	TX	F01	2	Bioaerosol								2024-07-29	2024-08-05		Negative	2024-08-15	Negative				2024-08-13	Negative
USN012.3_TX	TX	F01	2	Bioaerosol								2024-07-29	2024-08-05		Negative	2024-08-16	Negative				2024-08-13	Negative
USL201_TX	TX	F01	3	Cattle Nasal Swab			Female	690		No	depressed, fever	2025-04-28	2025-05-06		Negative	2025-05-07	Negative				2025-05-08	Negative
USL203_TX	TX	F01	3	Cattle Nasal Swab			Female	6681		No	depressed, nasal discharge, fever, decreased app	2025-04-28	2025-05-06		Negative	2025-05-07	Negative				2025-05-08	Negative
USL218_TX	TX	F01	3	Cattle Nasal Swab			Female	42340		N/A	None	2025-04-28	2025-05-06		Negative	2025-05-07	Negative				2025-05-08	Negative
USL216_TX	TX	F01	3	Cattle Nasal Swab			Female	43488		N/A	None	2025-04-28	2025-05-06		Negative	2025-05-07	Negative				2025-05-08	Negative
USL215_TX	TX	F01	3	Cattle Nasal Swab			Female	44301		N/A	None	2025-04-28	2025-05-06		Negative	2025-05-07	Negative				2025-05-08	Negative
USL213_TX	TX	F01	3	Cattle Nasal Swab			Female	45505		No	None	2025-04-28	2025-05-06		Negative	2025-05-07	Negative				2025-05-08	Negative
USL211_TX	TX	F01	3	Cattle Nasal Swab			Female	46775		No	depressed, nasal discharge, fever, decreased app	2025-04-28	2025-05-06		Negative	2025-05-07	Negative				2025-05-08	Negative
USL209_TX	TX	F01	3	Cattle Nasal Swab			Female	46835		No	depressed, nasal discharge, fever, decreased app	2025-04-28	2025-05-06		Negative	2025-05-07	Negative				2025-05-08	Negative
USL204_TX	TX	F01	3	Cattle Nasal Swab			Female	49715		No	Fever, decreased app	2025-04-28	2025-05-06		Negative	2025-05-07	Negative				2025-05-08	Negative
USL199_TX	TX	F01	3	Cattle Nasal Swab			Female	57755		No	Depressed, nasal discharge, fever	2025-04-28	2025-05-06		Negative	2025-05-07	Negative				2025-05-08	Negative
USL210_TX	TX	F01	3	Cattle Nasal Swab			Female	71949		No	depressed, nasal discharge	2025-04-28	2025-05-06		Negative	2025-05-07	Negative				2025-05-08	Negative
USL217_TX	TX	F01	3	Cattle Nasal Swab			Female	72412		N/A	None	2025-04-28	2025-05-06		Negative	2025-05-07	Negative				2025-05-08	Negative
USL205_TX	TX	F01	3	Cattle Nasal Swab			Female	73848		No	depressed, fever, decreased app	2025-04-28	2025-05-06		Negative	2025-05-07	Negative				2025-05-08	Negative
USL206_TX	TX	F01	3	Cattle Nasal Swab			Female	75020		No	depressed, fever, decreased app	2025-04-28	2025-05-06		Negative	2025-05-07	Negative				2025-05-08	Negative
USL214_TX	TX	F01	3	Cattle Nasal Swab			Female	77069		N/A	None	2025-04-28	2025-05-06		Negative	2025-05-07	Negative				2025-05-08	Negative
USL212_TX	TX	F01	3	Cattle Nasal Swab			Female	78109		No	depressed, nasal discharge, decreased app	2025-04-28	2025-05-06		Negative	2025-05-07	Negative				2025-05-08	Negative
USL202_TX	TX	F01	3	Cattle Nasal Swab			Female	78288		No	depressed, fever, decreased app	2025-04-28	2025-05-06		Negative	2025-05-07	Negative				2025-05-08	Negative
USL200_TX	TX	F01	3	Cattle Nasal Swab			Female	84292		No	depressed, nasal discharge, fever, decreased app	2025-04-28	2025-05-06		Negative	2025-05-07	Negative				2025-05-08	Negative
USL208_TX	TX	F01	3	Cattle Nasal Swab			Female	84404		No	depressed, nasal discharge, decreased app	2025-04-28	2025-05-06		Negative	2025-05-07	Negative				2025-05-08	Negative
USL207_TX	TX	F01	3	Cattle Nasal Swab			Female	96844		N/A	depressed, nasal discharge, fever, decreased app	2025-04-28	2025-05-06		Negative	2025-05-07	Negative				2025-05-08	Negative
USH01_TX	TX	F01	3	Human Nasal Swab		50	Female					2025-04-28	2025-01-06		Negative	2025-05-07	Negative				2025-05-08	Negative
USH02_TX	TX	F01	3	Human Nasal Swab		39	Male					2025-04-28	2025-01-06		Negative	2025-05-07	Negative				2025-05-08	Negative
USH03_TX	TX	F01	3	Human Nasal Swab		30	Male					2025-04-28	2025-01-06		Negative	2025-05-07	Negative				2025-05-08	Negative
USH05_TX	TX	F01	3	Human Nasal Swab		29	Male					2025-04-28	2025-01-06		Negative	2025-05-07	Negative				2025-05-08	Negative
USH06_TX	TX	F01	3	Human Nasal Swab		27	Male					2025-04-28	2025-01-06		Negative	2025-05-07	Negative				2025-05-08	Negative
USH07_TX	TX	F01	3	Human Nasal Swab		27	Female					2025-04-28	2025-01-06		Negative	2025-05-07	Negative				2025-05-08	Negative
USH42_TX	TX	F01	3	Human Nasal Swab		36	Male					2025-04-28	2025-01-06		Negative	2025-05-07	Negative				2025-05-08	Negative
USH43_TX	TX	F01	3	Human Nasal Swab		54	Male					2025-04-28	2025-01-06		Negative	2025-05-07	Negative				2025-05-08	Negative
USH44_TX	TX	F01	3	Human Nasal Swab		42	Male					2025-04-28	2025-01-06		Negative	2025-05-07	Negative				2025-05-08	Negative
USH45_TX	TX	F01	3	Human Nasal Swab		29	Male					2025-04-28	2025-01-06		Negative	2025-05-07	Negative				2025-05-08	Negative
USH46_TX	TX	F01	3	Human Nasal Swab		29	Male					2025-04-28	2025-01-06		Negative	2025-05-07	Negative				2025-05-08	Negative
USH47_TX	TX	F01	3	Human Nasal Swab		32	Female					2025-04-28	2025-01-06		Negative	2025-05-07	Negative				2025-05-08	Negative
USH48_TX	TX	F01	3	Human Nasal Swab		35	Male					2025-04-28	2025-01-06		Negative	2025-05-07	Negative				2025-05-08	Negative
USH49_TX	TX	F01	3	Human Nasal Swab		32	Male					2025-04-28	2025-01-06		Negative	2025-05-07	Negative				2025-05-08	Negative
USH50_TX	TX	F01	3	Human Nasal Swab		27	Female					2025-04-28	2025-01-06		Negative	2025-05-07	Negative				2025-05-08	Negative
USH51_TX	TX	F01	3	Human Nasal Swab		29	Female					2025-04-28	2025-01-06		Negative	2025-05-07	Negative				2025-05-08	Negative
USH52_TX	TX	F01	3	Human Nasal Swab		24	Male					2025-04-28	2025-01-06		Negative	2025-05-07	Negative				2025-05-08	Negative
USH53_TX	TX	F01	3	Human Nasal Swab		32	Male					2025-04-28	2025-01-06		Negative	2025-05-07	Negative				2025-05-08	Negative
USH54_TX	TX	F01	3	Human Nasal Swab		34	Male					2025-04-28	2025-01-06		Negative	2025-05-07	Negative				2025-05-08	Negative
USH55_TX	TX	F01	3	Human Nasal Swab		39	Male					2025-04-28	2025-01-06		Negative	2025-05-07	Negative				2025-05-08	Negative
USN025.1_TX	TX	F01	4	Bioaerosol								2025-04-28	2025-05-06		Negative	2025-05-07	Negative				2025-05-08	Negative
USN025.2_TX	TX	F01	4	Bioaerosol								2025-04-28	2025-05-06		Negative	2025-05-07	Negative				2025-05-08	Negative
USN025.3_TX	TX	F01	4	Bioaerosol								2025-04-28	2025-05-06		Negative	2025-05-07	Negative				2025-05-08	Negative
USN026.1_TX	TX	F01	4	Bioaerosol								2025-04-28	2025-05-06		Negative	2025-05-07	Negative				2025-05-08	Negative
USN026.2_TX	TX	F01	4	Bioaerosol								2025-04-28	2025-05-06		Negative	2025-05-07	Negative				2025-05-08	Negative
USN026.3_TX	TX	F01	4	Bioaerosol								2025-04-28	2025-05-06		Negative	2025-05-07	Negative				2025-05-08	Negative
USN027.1_TX	TX	F01	4	Bioaerosol								2025-04-28	2025-05-06		Negative	2025-05-07	Negative				2025-05-08	Negative
USN027.2_TX	TX	F01	4	Bioaerosol								2025-04-28	2025-05-06		Negative	2025-05-07	Negative				2025-05-08	Negative
USN027.3_TX	TX	F01	4	Bioaerosol								2025-04-28	2025-05-06		Negative	2025-05-07	Negative				2025-05-08	Negative
USL027_TX	TX	F02	1	Cattle Nasal Swab			Female	17784			Abnormal milk production	2024-04-04	2025-01-06		Negative	2024-04-09	Negative				2024-08-13	Negative
USL023_TX	TX	F02	1	Cattle Nasal Swab			Female	20054			Abnormal milk production	2024-04-04	2025-01-06		Negative	2024-04-09	Negative				2024-08-13	Negative
USL026_TX	TX	F02	1	Cattle Nasal Swab			Female	24653			Abnormal milk production	2024-04-04	2025-01-06		Negative	2024-04-09	Negative				2024-08-13	Negative
USL025_TX	TX	F02	1	Cattle Nasal Swab			Female	26859			Abnormal milk production	2024-04-04	2025-01-06		Negative	2024-04-09	Negative				2024-08-13	Negative
USL033_TX	TX	F02	1	Cattle Nasal Swab			Female	26993			Abnormal milk production	2024-04-04	2025-01-06		Negative	2024-04-09	Negative				2024-08-13	Negative
USL031_TX	TX	F02	1	Cattle Nasal Swab			Female	27064			Abnormal milk production	2024-04-04	2025-01-06		Negative	2024-04-09	Negative				2024-08-13	Negative
USL029_TX	TX	F02	1	Cattle Nasal Swab			Female	29074			Abnormal milk production	2024-04-04	2025-01-06		Negative	2024-04-09	Negative				2024-08-13	Negative
USL034_TX	TX	F02	1	Cattle Nasal Swab		> 1	Female	29111			recuperating	2024-04-04	2025-01-06		Negative	2024-04-09	Negative				2024-08-13	Negative
USL024_TX	TX	F02	1	Cattle Nasal Swab			Female	29371			Abnormal milk production	2024-04-04	2025-01-06		Negative	2024-04-09	Negative				2024-08-13	Negative
USL021_TX	TX	F02	1	Cattle Nasal Swab			Female	30446			Abnormal milk production	2024-04-04	2025-01-06		Negative	2024-04-09	Negative				2024-08-13	Negative
USL035_TX	TX	F02	1	Cattle Nasal Swab		>1	Female	31156			recuperating	2024-04-04	2025-01-06		Negative	2024-04-09	Positive	38.76			2024-08-13	Negative
USL036_TX	TX	F02	1	Cattle Nasal Swab			Female	31509			recuperating	2024-04-04	2025-01-06		Negative	2024-04-09	Negative				2024-08-13	Negative
USL028_TX	TX	F02	1	Cattle Nasal Swab			Female	32555			Abnormal milk production	2024-04-04	2025-01-06		Negative	2024-04-09	Negative				2024-08-13	Negative
USL022_TX	TX	F02	1	Cattle Nasal Swab			Female	32617			Abnormal milk production	2024-04-04	2025-01-06		Negative	2024-04-09	Negative				2024-08-13	Positive	SARS-CoV2
USL032_TX	TX	F02	1	Cattle Nasal Swab			Female	33921			Abnormal milk production	2024-04-04	2025-01-06		Negative	2024-04-09	Negative				2024-08-13	Negative
USL039_TX	TX	F02	1	Cattle Nasal Swab			Female	40553			None	2024-04-04	2025-01-06		Negative	2024-04-09	Negative				2024-08-13	Negative
USL038_TX	TX	F02	1	Cattle Nasal Swab		150 days	Female	40624			None	2024-04-04	2025-01-06		Negative	2024-04-09	Negative				2024-08-13	Negative
USL037_TX	TX	F02	1	Cattle Nasal Swab		150 days	Female	40653			None	2024-04-04	2025-01-06		Negative	2024-04-09	Negative				2024-08-13	Negative
USL030_TX	TX	F02	1	Cattle Nasal Swab			Female	81518			Abnormal milk production	2024-04-04	2025-01-06		Negative	2024-04-09	Negative				2024-08-13	Negative
USE01_TX	TX	F02	1	Enviornmental								2024-04-04	2025-01-06		Negative	2024-04-09	Positive	38.89			2024-08-13	Negative
USE02_TX	TX	F02	1	Dead Animal								2024-04-04	2025-01-06		Negative	2024-04-09	Positive	22.72			2024-08-13	Negative
USE03_TX	TX	F02	1	Dead Animal								2024-04-03	2025-01-06		Negative	2024-04-09	Positive	34.632			2024-08-13	Negative
USH11_TX	TX	F02	1	Human Nasal Swab		32	Male					2024-04-04	2025-01-06		Negative	2024-04-09	Negative				2024-08-13	Negative
USH12_TX	TX	F02	1	Human Nasal Swab		16	Male					2024-04-04	2025-01-06		Negative	2024-04-09	Negative				2024-08-13	Negative
USH13_TX	TX	F02	1	Human Nasal Swab		27	Female					2024-04-04	2025-01-06		Negative	2024-04-09	Negative				2024-08-13	Negative
USH14_TX	TX	F02	1	Human Nasal Swab		20	Female					2024-04-04	2025-01-06		Negative	2024-04-09	Negative				2024-08-13	Negative
USH15_TX	TX	F02	1	Human Nasal Swab		31	Female					2024-04-04	2025-01-06		Negative	2024-04-09	Negative				2024-08-13	Negative
USH16_TX	TX	F02	1	Human Nasal Swab		21	Male					2024-04-04	2025-01-06		Negative	2024-04-09	Negative				2024-08-13	Negative
USH17_TX	TX	F02	1	Human Nasal Swab		39	Male					2024-04-04	2025-01-06		Negative	2024-04-09	Negative				2024-08-13	Negative
USN005.1_TX	TX	F02	1	Bioaerosol								2024-04-04	2025-01-06		Negative	2024-04-26	Negative				2024-08-13	Negative
USN005.2_TX	TX	F02	1	Bioaerosol								2024-04-04	2025-01-06		Negative	2024-04-26	Negative				2024-08-13	Negative
USN005.3_TX	TX	F02	1	Bioaerosol								2024-04-04	2025-01-06		Negative	2024-04-26	Negative				2024-08-13	Negative
USN006.1_TX	TX	F02	1	Bioaerosol								2024-04-04	2025-01-06		Negative	2024-04-26	Negative				2024-08-13	Negative
USN006.2_TX	TX	F02	1	Bioaerosol								2024-04-04	2025-01-06		Negative	2024-04-26	Negative				2024-08-13	Negative
USN006.3_TX	TX	F02	1	Bioaerosol								2024-04-04	2025-01-06		Negative	2024-04-26	Negative				2024-08-13	Negative
USN007.1_TX	TX	F02	1	Bioaerosol								2024-04-04	2025-01-06		Negative	2024-04-26	Negative				2024-08-13	Negative
USN007.2_TX	TX	F02	1	Bioaerosol								2024-04-04	2025-01-06		Negative	2024-04-26	Negative				2024-08-13	Negative
USN007.3_TX	TX	F02	1	Bioaerosol								2024-04-04	2025-01-06		Negative	2024-04-26	Negative				2024-08-13	Negative
USN008.1_TX	TX	F02	1	Bioaerosol								2024-04-04	2025-01-06		Negative	2024-04-26	Negative				2024-08-13	Negative
USN008.2_TX	TX	F02	1	Bioaerosol								2024-04-04	2025-01-06		Negative	2024-04-26	Negative				2024-08-13	Negative
USN008.3_TX	TX	F02	1	Bioaerosol								2024-04-04	2025-01-06		Negative	2024-04-26	Negative				2024-08-13	Negative
USL073_TX	TX	F02	2	Cattle Nasal Swab			Female	7005			None	2024-07-30	2024-08-05		Negative	2024-08-05	Negative				2024-08-13	Negative
USL072_TX	TX	F02	2	Cattle Nasal Swab			Female	25061			None	2024-07-30	2024-08-05		Negative	2024-08-05	Negative				2024-08-13	Negative
USL079_TX	TX	F02	2	Cattle Nasal Swab			Female	25207			None	2024-07-30	2024-08-05		Negative	2024-08-07	Negative				2024-08-13	Negative
USL069_TX	TX	F02	2	Cattle Nasal Swab			Female	25995			None	2024-07-30	2024-08-05		Negative	2024-08-05	Negative				2024-08-13	Negative
USL075_TX	TX	F02	2	Cattle Nasal Swab			Female	26085			None	2024-07-30	2024-08-05		Negative	2024-08-05	Negative				2024-08-13	Negative
USL077_TX	TX	F02	2	Cattle Nasal Swab			Female	26193			None	2024-07-30	2024-08-05		Negative	2024-08-05	Negative				2024-08-13	Negative
USL061_TX	TX	F02	2	Cattle Nasal Swab			Female	26234			None	2024-07-30	2024-08-05		Negative	2024-08-05	Negative				2024-08-13	Negative
USL060_TX	TX	F02	2	Cattle Nasal Swab			Female	26795			None	2024-07-30	2024-08-05		Negative	2024-08-05	Negative				2024-08-13	Negative
USL066_TX	TX	F02	2	Cattle Nasal Swab			Female	27071			None	2024-07-30	2024-08-05		Negative	2024-08-05	Negative				2024-08-13	Negative
USL068_TX	TX	F02	2	Cattle Nasal Swab			Female	27806			None	2024-07-30	2024-08-05		Negative	2024-08-05	Negative				2024-08-13	Negative
USL074_TX	TX	F02	2	Cattle Nasal Swab			Female	27806			None	2024-07-30	2024-08-05		Negative	2024-08-05	Negative				2024-08-13	Negative
USL070_TX	TX	F02	2	Cattle Nasal Swab			Female	28008			None	2024-07-30	2024-08-05		Negative	2024-08-05	Negative				2024-08-13	Negative
USL062_TX	TX	F02	2	Cattle Nasal Swab			Female	31190			None	2024-07-30	2024-08-05		Negative	2024-08-05	Negative				2024-08-13	Negative
USL064_TX	TX	F02	2	Cattle Nasal Swab			Female	31251			None	2024-07-30	2024-08-05		Negative	2024-08-05	Negative				2024-08-13	Negative
USL065_TX	TX	F02	2	Cattle Nasal Swab			Female	31328			None	2024-07-30	2024-08-05		Negative	2024-08-05	Negative				2024-08-13	Negative
USL071_TX	TX	F02	2	Cattle Nasal Swab			Female	31516			None	2024-07-30	2024-08-05		Negative	2024-08-05	Negative				2024-08-13	Negative
USL067_TX	TX	F02	2	Cattle Nasal Swab			Female	31616			None	2024-07-30	2024-08-05		Negative	2024-08-05	Negative				2024-08-13	Negative
USL063_TX	TX	F02	2	Cattle Nasal Swab			Female	31911			None	2024-07-30	2024-08-05		Negative	2024-08-05	Negative				2024-08-13	Negative
USL078_TX	TX	F02	2	Cattle Nasal Swab			Female	31971			None	2024-07-30	2024-08-05		Negative	2024-08-06	Negative				2024-08-13	Negative
USL076_TX	TX	F02	2	Cattle Nasal Swab			Female	33293			None	2024-07-30	2024-08-05		Negative	2024-08-05	Negative				2024-08-13	Negative
USH13_TX	TX	F02	2	Human Nasal Swab		27	Female					2024-07-30	2025-01-06		Negative	2024-08-05	Negative				2024-08-13	Negative
USH15_TX	TX	F02	2	Human Nasal Swab		31	Female					2024-07-30	2025-01-06		Negative	2024-08-05	Negative				2024-08-13	Negative
USH16_TX	TX	F02	2	Human Nasal Swab		21	Male					2024-07-30	2025-01-06		Negative	2024-08-05	Negative				2024-08-13	Negative
USH40_TX	TX	F02	2	Human Nasal Swab		42	Male					2024-07-30	2025-01-06		Negative	2024-08-05	Negative				2024-08-13	Negative
USH41_TX	TX	F02	2	Human Nasal Swab		N/A	Female					2024-07-30	2025-01-06		Negative	2024-08-05	Negative				2024-08-13	Negative
USN013.1_TX	TX	F02	2	Bioaerosol								2024-07-30	2024-08-05		Negative	2024-08-17	Negative				2024-08-13	Negative
USN013.2_TX	TX	F02	2	Bioaerosol								2024-07-30	2024-08-05		Negative	2024-08-18	Negative				2024-08-13	Negative
USN013.3_TX	TX	F02	2	Bioaerosol								2024-07-30	2024-08-05		Negative	2024-08-19	Negative				2024-08-13	Negative
USN014.1_TX	TX	F02	2	Bioaerosol								2024-07-30	2024-08-05		Negative	2024-08-20	Negative				2024-08-13	Negative
USN014.2_TX	TX	F02	2	Bioaerosol								2024-07-30	2024-08-05		Negative	2024-08-21	Negative				2024-08-13	Negative
USN014.3_TX	TX	F02	2	Bioaerosol								2024-07-30	2024-08-05		Negative	2024-08-22	Negative				2024-08-13	Negative
USN015.1_TX	TX	F02	2	Bioaerosol								2024-07-30	2024-08-05		Negative	2024-08-23	Negative				2024-08-13	Negative
USN015.2_TX	TX	F02	2	Bioaerosol								2024-07-30	2024-08-05		Negative	2024-08-24	Negative				2024-08-13	Negative
USN015.3_TX	TX	F02	2	Bioaerosol								2024-07-30	2024-08-05		Negative	2024-08-25	Negative				2024-08-13	Negative
USN016.1_TX	TX	F02	2	Bioaerosol								2024-07-30	2024-08-05		Negative	2024-08-26	Negative				2024-08-13	Negative
USN016.2_TX	TX	F02	2	Bioaerosol								2024-07-30	2024-08-05		Negative	2024-08-27	Negative				2024-08-13	Negative
USN016.3_TX	TX	F02	2	Bioaerosol								2024-07-30	2024-08-05		Negative	2024-08-28	Negative				2024-08-13	Negative
USL088_TX	TX	F02	3	Cattle Nasal Swab		7.85	Female	17556	No	No	None	2024-12-02	2024-12-09		Negative	2024-12-09	Negative				2024-08-13	Negative
USL099_TX	TX	F02	3	Cattle Nasal Swab		5.16	Female	27145	No	No	None	2024-12-02	2024-12-09		Negative	2024-12-09	Negative				2024-08-13	Negative
USL082_TX	TX	F02	3	Cattle Nasal Swab		4.85	Female	28187	No	No		2024-12-02	2024-12-09		Negative	2024-12-09	Negative				2024-08-13	Negative
USL092_TX	TX	F02	3	Cattle Nasal Swab		4.74	Female	28582	No	No	None	2024-12-02	2024-12-09		Negative	2024-12-09	Negative				2024-08-13	Positive	Bovine Coronavirus
USL083_TX	TX	F02	3	Cattle Nasal Swab		4.08	Female	30302	No	No		2024-12-02	2024-12-09		Negative	2024-12-09	Negative				2024-08-13	Negative
USL086_TX	TX	F02	3	Cattle Nasal Swab		3.74	Female	31190	No	No	None	2024-12-02	2024-12-09		Negative	2024-12-09	Negative				2024-08-13	Positive	Bovine Coronavirus
USL090_TX	TX	F02	3	Cattle Nasal Swab		3.69	Female	31328	No	No	None	2024-12-02	2024-12-09		Negative	2024-12-09	Negative				2024-08-13	Negative
USL089_TX	TX	F02	3	Cattle Nasal Swab		3.36	Female	32034	No	No	None	2024-12-02	2024-12-09		Negative	2024-12-09	Negative				2024-08-13	Negative
USL081_TX	TX	F02	3	Cattle Nasal Swab		3.72	Female	32243	No	No		2024-12-02	2024-12-09	31.85	Positive	2024-12-09	Negative				2024-08-13	Negative
USL080_TX	TX	F02	3	Cattle Nasal Swab		2.77	Female	33483	No	No		2024-12-02	2024-12-09		Negative	2024-12-09	Negative				2024-08-13	Negative
USL098_TX	TX	F02	3	Cattle Nasal Swab		2.7	Female	33727	No	No	None	2024-12-02	2024-12-09		Negative	2024-12-09	Negative				2024-08-13	Negative
USL095_TX	TX	F02	3	Cattle Nasal Swab		2.66	Female	33845	No	No	None	2024-12-02	2024-12-09		Negative	2024-12-09	Negative				2024-08-13	Negative
USL096_TX	TX	F02	3	Cattle Nasal Swab		2.54	Female	36231	No	No	None	2024-12-02	2024-12-09		Negative	2024-12-09	Negative				2024-08-13	Negative
USL087_TX	TX	F02	3	Cattle Nasal Swab		2.25	Female	37184	No	No	None	2024-12-02	2024-12-09		Negative	2024-12-09	Negative				2024-08-13	Negative
USL091_TX	TX	F02	3	Cattle Nasal Swab		2.14	Female	37539	No	No	None	2024-12-02	2024-12-09		Negative	2024-12-09	Negative				2024-08-13	Negative
USL085_TX	TX	F02	3	Cattle Nasal Swab		2.04	Female	37775	No	No		2024-12-02	2024-12-09		Negative	2024-12-09	Negative				2024-08-13	Negative
USL094_TX	TX	F02	3	Cattle Nasal Swab		1.83	Female	38425	No	Yes		2024-12-02	2024-12-09		Negative	2024-12-09	Negative				2024-08-13	Positive	Bovine Coronavirus
USL084_TX	TX	F02	3	Cattle Nasal Swab		1.79	Female	38551	No	No		2024-12-02	2024-12-09		Negative	2024-12-09	Negative				2024-08-13	Negative
USL093_TX	TX	F02	3	Cattle Nasal Swab		1.71	Female	38776	No	No	None	2024-12-02	2024-12-09		Negative	2024-12-09	Negative				2024-08-13	Negative
USL097_TX	TX	F02	3	Cattle Nasal Swab		1.67	Female	38865	No	Yes		2024-12-02	2024-12-09		Negative	2024-12-09	Negative				2024-08-13	Negative
USH11_TX	TX	F02	3	Human Nasal Swab		32	Male					2024-12-02	2025-01-06		Negative	2024-12-09	Negative				2024-08-13	Negative
USH12_TX	TX	F02	3	Human Nasal Swab		16	Male					2024-12-02	2025-01-06		Negative	2024-12-09	Negative				2024-08-13	Negative
USH13_TX	TX	F02	3	Human Nasal Swab		27	Female					2024-12-02	2025-01-06		Negative	2024-12-09	Negative				2024-08-13	Negative
USH15_TX	TX	F02	3	Human Nasal Swab		31	Female					2024-12-02	2025-01-06		Negative	2024-12-09	Negative				2024-08-13	Negative
USH16_TX	TX	F02	3	Human Nasal Swab		21	Male					2024-12-02	2025-01-06		Negative	2024-12-09	Negative				2024-08-13	Negative
USH17_TX	TX	F02	3	Human Nasal Swab		39	Male					2024-12-02	2025-01-06		Negative	2024-12-09	Negative				2024-08-13	Negative
USH40_TX	TX	F02	3	Human Nasal Swab		42	Male					2024-12-02	2025-01-06		Negative	2024-12-09	Negative				2024-08-13	Negative
USN017.1_TX	TX	F02	3	Bioaerosol								2024-12-02	2024-12-09		Negative	2024-12-09	Negative				2024-08-13	Negative
USN017.2_TX	TX	F02	3	Bioaerosol								2024-12-02	2024-12-09		Negative	2024-12-09	Negative				2024-08-13	Negative
USN017.3_TX	TX	F02	3	Bioaerosol								2024-12-02	2024-12-09		Negative	2024-12-09	Negative				2024-08-13	Negative
USN018.1_TX	TX	F02	3	Bioaerosol								2024-12-02	2024-12-09		Negative	2024-12-09	Negative				2024-08-13	Negative
USN018.2_TX	TX	F02	3	Bioaerosol								2024-12-02	2024-12-09		Negative	2024-12-09	Negative				2024-08-13	Negative
USN018.3_TX	TX	F02	3	Bioaerosol								2024-12-02	2024-12-09		Negative	2024-12-09	Negative				2024-08-13	Negative
USN019.1_TX	TX	F02	3	Bioaerosol								2024-12-02	2024-12-09		Negative	2024-12-09	Negative				2024-08-13	Negative
USN019.2_TX	TX	F02	3	Bioaerosol								2024-12-02	2024-12-09		Negative	2024-12-09	Negative				2024-08-13	Negative
USN019.3_TX	TX	F02	3	Bioaerosol								2024-12-02	2024-12-09		Negative	2024-12-09	Negative				2024-08-13	Negative
USN020.1_TX	TX	F02	3	Bioaerosol								2024-12-02	2024-12-09		Negative	2024-12-09	Negative				2024-08-13	Negative
USN020.2_TX	TX	F02	3	Bioaerosol								2024-12-02	2024-12-09		Negative	2024-12-09	Negative				2024-08-13	Negative
USN020.3_TX	TX	F02	3	Bioaerosol								2024-12-02	2024-12-09		Negative	2024-12-09	Negative				2024-08-13	Negative
USL232_TX	TX	F02	4	Cattle Nasal Swab			N/A	15030				2025-04-28	2025-05-28		Negative	2025-05-28	Negative				2025-05-28	Negative
USL223_TX	TX	F02	4	Cattle Nasal Swab			N/A	18423				2025-04-28	2025-05-28		Negative	2025-05-28	Negative				2025-05-28	Negative
USL229_TX	TX	F02	4	Cattle Nasal Swab			N/A	22140				2025-04-28	2025-05-28		Negative	2025-05-28	Negative				2025-05-28	Negative
USL230_TX	TX	F02	4	Cattle Nasal Swab			N/A	25779				2025-04-28	2025-05-28		Negative	2025-05-28	Negative				2025-05-28	Negative
USL236_TX	TX	F02	4	Cattle Nasal Swab			N/A	27438				2025-04-28	2025-05-28		Negative	2025-05-28	Negative				2025-05-28	Negative
USL221_TX	TX	F02	4	Cattle Nasal Swab			N/A	27877				2025-04-28	2025-05-28		Negative	2025-05-28	Negative				2025-05-28	Negative
USL235_TX	TX	F02	4	Cattle Nasal Swab			N/A	27894				2025-04-28	2025-05-28		Negative	2025-05-28	Negative				2025-05-28	Negative
USL227_TX	TX	F02	4	Cattle Nasal Swab			N/A	29094				2025-04-28	2025-05-28		Negative	2025-05-28	Negative				2025-05-28	Negative
USL219_TX	TX	F02	4	Cattle Nasal Swab			N/A	29125				2025-04-28	2025-05-28		Negative	2025-05-28	Negative				2025-05-28	Negative
USL226_TX	TX	F02	4	Cattle Nasal Swab			N/A	29548				2025-04-28	2025-05-28		Negative	2025-05-28	Negative				2025-05-28	Negative
USL228_TX	TX	F02	4	Cattle Nasal Swab			N/A	30792				2025-04-28	2025-05-28		Negative	2025-05-28	Negative				2025-05-28	Negative
USL238_TX	TX	F02	4	Cattle Nasal Swab			N/A	30862				2025-04-28	2025-05-28		Negative	2025-05-28	Negative				2025-05-28	Negative
USL225_TX	TX	F02	4	Cattle Nasal Swab			N/A	31432				2025-04-28	2025-05-28		Negative	2025-05-28	Negative				2025-05-28	Negative
USL224_TX	TX	F02	4	Cattle Nasal Swab			N/A	31755				2025-04-28	2025-05-28		Negative	2025-05-28	Negative				2025-05-28	Negative
USL237_TX	TX	F02	4	Cattle Nasal Swab			N/A	33446				2025-04-28	2025-05-28		Negative	2025-05-28	Negative				2025-05-28	Negative
USL234_TX	TX	F02	4	Cattle Nasal Swab			N/A	34162				2025-04-28	2025-05-28		Negative	2025-05-28	Negative				2025-05-28	Negative
USL233_TX	TX	F02	4	Cattle Nasal Swab			N/A	38138				2025-04-28	2025-05-28		Negative	2025-05-28	Negative				2025-05-28	Negative
USL220_TX	TX	F02	4	Cattle Nasal Swab			N/A	38487				2025-04-28	2025-05-28		Negative	2025-05-28	Negative				2025-05-28	Negative
USL222_TX	TX	F02	4	Cattle Nasal Swab			N/A	38682				2025-04-28	2025-05-28		Negative	2025-05-28	Negative				2025-05-28	Negative
USL231_TX	TX	F02	4	Cattle Nasal Swab			N/A	39861				2025-04-28	2025-05-28		Negative	2025-05-28	Negative				2025-05-28	Negative
USH11_TX	TX	F02	4	Human Nasal Swab		33	Male					2025-04-28	2025-05-06		Negative	2025-05-07	Negative				2025-05-08	Negative
USH12_TX	TX	F02	4	Human Nasal Swab		17	Male					2025-04-28	2025-05-06		Negative	2025-05-07	Negative				2025-05-08	Negative
USH15_TX	TX	F02	4	Human Nasal Swab		32	Female					2025-04-28	2025-05-06		Negative	2025-05-07	Negative				2025-05-08	Negative
USH16_TX	TX	F02	4	Human Nasal Swab		22	Male					2025-04-28	2025-05-06		Negative	2025-05-07	Negative				2025-05-08	Negative
USH40_TX	TX	F02	4	Human Nasal Swab		43	Male					2025-04-28	2025-05-06		Negative	2025-05-07	Negative				2025-05-08	Negative
USH41_TX	TX	F02	4	Human Nasal Swab		N/A	Female					2025-04-28	2025-05-06		Negative	2025-05-07	Negative				2025-05-08	Negative
USN021.1_TX	TX	F02	4	Bioaerosol								2025-04-28	2025-05-06		Negative	2025-05-07	Negative				2025-05-08	Negative
USN021.2_TX	TX	F02	4	Bioaerosol								2025-04-28	2025-05-06		Negative	2025-05-07	Negative				2025-05-08	Negative
USN021.3_TX	TX	F02	4	Bioaerosol								2025-04-28	2025-05-06		Negative	2025-05-07	Negative				2025-05-08	Negative
USN022.1_TX	TX	F02	4	Bioaerosol								2025-04-28	2025-05-06		Negative	2025-05-07	Negative				2025-05-08	Negative
USN022.2_TX	TX	F02	4	Bioaerosol								2025-04-28	2025-05-06		Negative	2025-05-07	Negative				2025-05-08	Negative
USN022.3_TX	TX	F02	4	Bioaerosol								2025-04-28	2025-05-06		Negative	2025-05-07	Negative				2025-05-08	Negative
USN023.1_TX	TX	F02	4	Bioaerosol								2025-04-28	2025-05-06		Negative	2025-05-07	Negative				2025-05-08	Negative
USN023.2_TX	TX	F02	4	Bioaerosol								2025-04-28	2025-05-06		Negative	2025-05-07	Negative				2025-05-08	Negative
USN023.3_TX	TX	F02	4	Bioaerosol								2025-04-28	2025-05-06		Negative	2025-05-07	Negative				2025-05-08	Negative
USN024.1_TX	TX	F02	4	Bioaerosol								2025-04-28	2025-05-06		Negative	2025-05-07	Negative				2025-05-08	Negative
USN024.2_TX	TX	F02	4	Bioaerosol								2025-04-28	2025-05-06		Negative	2025-05-07	Negative				2025-05-08	Negative
USN024.3_TX	TX	F02	4	Bioaerosol								2025-04-28	2025-05-06		Negative	2025-05-07	Negative				2025-05-08	Negative
USL148_TX	TX	F03	1	Cattle Nasal Swab				8021	Yes			2024-12-03	2024-12-09		Negative	2024-12-09	Negative				2024-08-13	Negative
USL100_TX	TX	F03	1	Cattle Nasal Swab				8025	Yes			2024-12-03	2024-12-09		Negative	2024-12-09	Negative				2024-08-13	Positive	Bovine Coronavirus
USL101_TX	TX	F03	1	Cattle Nasal Swab				8027	Yes			2024-12-03	2024-12-09		Negative	2024-12-09	Negative				2024-08-13	Positive	Bovine Coronavirus
USL102_TX	TX	F03	1	Cattle Nasal Swab				8029	Yes			2024-12-03	2024-12-09		Negative	2024-12-09	Negative				2024-08-13	Negative
USL103_TX	TX	F03	1	Cattle Nasal Swab				8031	Yes			2024-12-03	2024-12-09		Negative	2024-12-09	Negative				2024-08-13	Positive	Bovine Coronavirus
USL104_TX	TX	F03	1	Cattle Nasal Swab				8033	Yes			2024-12-03	2024-12-09		Negative	2024-12-09	Negative				2024-08-13	Positive	Bovine Coronavirus
USL105_TX	TX	F03	1	Cattle Nasal Swab				8035	Yes			2024-12-03	2024-12-09		Negative	2024-12-09	Negative				2024-08-13	Negative
USL106_TX	TX	F03	1	Cattle Nasal Swab				8037	Yes			2024-12-03	2024-12-09		Negative	2024-12-09	Negative				2024-08-13	Negative
USL107_TX	TX	F03	1	Cattle Nasal Swab				8039	Yes			2024-12-03	2024-12-09		Negative	2024-12-09	Negative				2024-08-13	Positive	Bovine Coronavirus
USL108_TX	TX	F03	1	Cattle Nasal Swab				8041	Yes			2024-12-03	2024-12-09		Negative	2024-12-09	Negative				2024-08-13	Positive	Bovine Coronavirus
USL109_TX	TX	F03	1	Cattle Nasal Swab				8043	Yes			2024-12-03	2024-12-09		Negative	2024-12-09	Negative				2024-08-13	Positive	Bovine Coronavirus
USL110_TX	TX	F03	1	Cattle Nasal Swab				8045	Yes			2024-12-03	2024-12-09		Negative	2024-12-09	Negative				2024-08-13	Positive	Bovine Coronavirus
USL111_TX	TX	F03	1	Cattle Nasal Swab				8047	Yes			2024-12-03	2024-12-09		Negative	2024-12-09	Negative				2024-08-13	Positive	Bovine Coronavirus
USL112_TX	TX	F03	1	Cattle Nasal Swab				8049	Yes			2024-12-03	2024-12-09		Negative	2024-12-09	Negative				2024-08-13	Positive	Bovine Coronavirus
USL113_TX	TX	F03	1	Cattle Nasal Swab				8051	Yes			2024-12-03	2024-12-09		Negative	2024-12-09	Negative				2024-08-13	Positive	Bovine Coronavirus
USL114_TX	TX	F03	1	Cattle Nasal Swab				8053	Yes			2024-12-03	2024-12-09		Negative	2024-12-09	Negative				2024-08-13	Positive	Bovine Coronavirus
USL115_TX	TX	F03	1	Cattle Nasal Swab				8055	Yes			2024-12-03	2024-12-09		Negative	2024-12-09	Negative				2024-08-13	Negative
USL116_TX	TX	F03	1	Cattle Nasal Swab				8057	Yes			2024-12-03	2024-12-09		Negative	2024-12-09	Negative				2024-08-13	Positive	Bovine Coronavirus
USL117_TX	TX	F03	1	Cattle Nasal Swab				8059	Yes			2024-12-03	2024-12-09		Negative	2024-12-09	Negative				2024-08-13	Positive	Bovine Coronavirus
USL118_TX	TX	F03	1	Cattle Nasal Swab				8061	Yes			2024-12-03	2024-12-09		Negative	2024-12-09	Negative				2024-08-13	Positive	Bovine Coronavirus
USL119_TX	TX	F03	1	Cattle Nasal Swab				8063	Yes			2024-12-03	2024-12-09		Negative	2024-12-09	Negative				2024-08-13	Negative
USL120_TX	TX	F03	1	Cattle Nasal Swab				8065	Yes			2024-12-03	2024-12-09		Negative	2024-12-09	Negative				2024-08-13	Negative
USL121_TX	TX	F03	1	Cattle Nasal Swab				8067	Yes			2024-12-03	2024-12-09		Negative	2024-12-09	Negative				2024-08-13	Positive	Bovine Coronavirus
USL122_TX	TX	F03	1	Cattle Nasal Swab				8069	Yes			2024-12-03	2024-12-09		Negative	2024-12-09	Negative				2024-08-13	Negative
USL123_TX	TX	F03	1	Cattle Nasal Swab				8071	Yes			2024-12-03	2024-12-09	28.531	Positive	2024-12-09	Negative				2024-08-13	Negative
USL124_TX	TX	F03	1	Cattle Nasal Swab				8073	Yes			2024-12-03	2024-12-09		Negative	2024-12-09	Negative				2024-08-13	Positive	Bovine Coronavirus
USL125_TX	TX	F03	1	Cattle Nasal Swab				8075	Yes			2024-12-03	2024-12-09		Negative	2024-12-09	Negative				2024-08-13	Negative
USL126_TX	TX	F03	1	Cattle Nasal Swab				8077	Yes			2024-12-03	2024-12-09		Negative	2024-12-09	Negative				2024-08-13	Negative
USL127_TX	TX	F03	1	Cattle Nasal Swab				8079	Yes			2024-12-03	2024-12-09		Negative	2024-12-09	Negative				2024-08-13	Positive	Bovine Coronavirus
USL128_TX	TX	F03	1	Cattle Nasal Swab				8081	Yes			2024-12-03	2024-12-09		Negative	2024-12-09	Negative				2024-08-13	Positive	Bovine Coronavirus
USL129_TX	TX	F03	1	Cattle Nasal Swab				8083	Yes			2024-12-03	2024-12-09		Negative	2024-12-09	Negative				2024-08-13	Positive	Bovine Coronavirus
USL130_TX	TX	F03	1	Cattle Nasal Swab				8085	Yes			2024-12-03	2024-12-09		Negative	2024-12-09	Negative				2024-08-13	Positive	Bovine Coronavirus
USL131_TX	TX	F03	1	Cattle Nasal Swab				8087	Yes			2024-12-03	2024-12-09	36.31	Positive	2024-12-09	Negative				2024-08-13	Positive	Bovine Coronavirus	IDV and a Coronavirus
USL132_TX	TX	F03	1	Cattle Nasal Swab				8089	Yes			2024-12-03	2024-12-09		Negative	2024-12-09	Negative				2024-08-13	Positive	Bovine Coronavirus
USL133_TX	TX	F03	1	Cattle Nasal Swab				8091	Yes			2024-12-03	2024-12-09		Negative	2024-12-09	Negative				2024-08-13	Negative
USL134_TX	TX	F03	1	Cattle Nasal Swab				8093	Yes			2024-12-03	2024-12-09		Negative	2024-12-09	Negative				2024-08-13	Negative
USL135_TX	TX	F03	1	Cattle Nasal Swab				8095	Yes			2024-12-03	2024-12-09		Negative	2024-12-09	Negative				2024-08-13	Positive	Bovine Coronavirus
USL136_TX	TX	F03	1	Cattle Nasal Swab				8097	Yes			2024-12-03	2024-12-09		Negative	2024-12-09	Negative				2024-08-13	Positive	Bovine Coronavirus
USL137_TX	TX	F03	1	Cattle Nasal Swab				8099	Yes			2024-12-03	2024-12-09		Negative	2024-12-09	Negative				2024-08-13	Negative
USL138_TX	TX	F03	1	Cattle Nasal Swab				8101	Yes			2024-12-03	2024-12-09	36.67	Positive	2024-12-09	Negative				2024-08-13	Positive	Bovine Coronavirus	IDV and a Coronavirus
USL139_TX	TX	F03	1	Cattle Nasal Swab				8103	Yes			2024-12-03	2024-12-09		Negative	2024-12-09	Negative				2024-08-13	Positive	Bovine Coronavirus
USL140_TX	TX	F03	1	Cattle Nasal Swab				8105	Yes			2024-12-03	2024-12-09		Negative	2024-12-09	Negative				2024-08-13	Positive	Bovine Coronavirus
USL141_TX	TX	F03	1	Cattle Nasal Swab				8107	Yes			2024-12-03	2024-12-09	36.71	Positive	2024-12-09	Negative				2024-08-13	Positive	Bovine Coronavirus	IDV and a Coronavirus
USL142_TX	TX	F03	1	Cattle Nasal Swab				8109	Yes			2024-12-03	2024-12-09		Negative	2024-12-09	Negative				2024-08-13	Positive	Bovine Coronavirus
USL143_TX	TX	F03	1	Cattle Nasal Swab				8111	Yes			2024-12-03	2024-12-09		Negative	2024-12-09	Negative				2024-08-13	Positive	Bovine Coronavirus
USL144_TX	TX	F03	1	Cattle Nasal Swab				8113	Yes			2024-12-03	2024-12-09		Negative	2024-12-09	Negative				2024-08-13	Positive	Bovine Coronavirus
USL145_TX	TX	F03	1	Cattle Nasal Swab				8115	Yes			2024-12-03	2024-12-09		Negative	2024-12-09	Negative				2024-08-13	Positive	Bovine Coronavirus
USL146_TX	TX	F03	1	Cattle Nasal Swab				8117	Yes			2024-12-03	2024-12-09		Negative	2024-12-09	Negative				2024-08-13	Positive	Bovine Coronavirus
USL147_TX	TX	F03	1	Cattle Nasal Swab				8119	Yes			2024-12-03	2024-12-09		Negative	2024-12-09	Negative				2024-08-13	Positive	Bovine Coronavirus
USL149_TX	TX	F03	2	Cattle Nasal Swab				8025	Yes			2024-12-17	2025-01-03	29.284	Positive	2025-01-02	Negative				2025-01-03	Positive		IDV and a Coronavirus
USL150_TX	TX	F03	2	Cattle Nasal Swab				8029	Yes			2024-12-17	2025-01-03		Negative	2025-01-02	Negative				2025-01-03	Positive
USL151	TX	F03	2	Cattle Nasal Swab				8030	Yes			2024-12-17	2025-01-03	25.505	Positive	2025-01-02	Negative				2025-01-03	Positive		IDV and a Coronavirus
USL152_TX	TX	F03	2	Cattle Nasal Swab				8031	Yes			2024-12-17	2025-01-03	16.3	Positive	2025-01-02	Negative				2025-01-03	Negative
USL153_TX	TX	F03	2	Cattle Nasal Swab				8033	Yes			2024-12-17	2025-01-03		Negative	2025-01-02	Negative				2025-01-03	Negative
USL154	TX	F03	2	Cattle Nasal Swab				8034	Yes			2024-12-17	2025-01-03		Negative	2025-01-02	Negative				2025-01-03	Negative
USL155	TX	F03	2	Cattle Nasal Swab				8036	Yes			2024-12-17	2025-01-03		Negative	2025-01-02	Negative				2025-01-03	Positive
USL156_TX	TX	F03	2	Cattle Nasal Swab				8039	Yes			2024-12-17	2025-01-03		Negative	2025-01-02	Negative				2025-01-03	Negative
USL157	TX	F03	2	Cattle Nasal Swab				8042	Yes			2024-12-17	2025-01-03	32.271	Positive	2025-01-02	Negative				2025-01-03	Positive		IDV and a Coronavirus
USL158_TX	TX	F03	2	Cattle Nasal Swab				8043	Yes			2024-12-17	2025-01-03		Negative	2025-01-02	Negative				2025-01-03	Negative
USL159	TX	F03	2	Cattle Nasal Swab				8044	Yes			2024-12-17	2025-01-03		Negative	2025-01-02	Negative				2025-01-03	Positive
USL160_TX	TX	F03	2	Cattle Nasal Swab				8045	Yes			2024-12-17	2025-01-03	26.505	Positive	2025-01-02	Negative				2025-01-03	Positive		IDV and a Coronavirus
USL161	TX	F03	2	Cattle Nasal Swab				8046	Yes			2024-12-17	2025-01-03		Negative	2025-01-02	Negative				2025-01-03	Negative
USL162	TX	F03	2	Cattle Nasal Swab				8052	Yes			2024-12-17	2025-01-03	29.112	Positive	2025-01-02	Negative				2025-01-03	Positive		IDV and a Coronavirus
USL163_TX	TX	F03	2	Cattle Nasal Swab				8053	Yes			2024-12-17	2025-01-03	32.173	Positive	2025-01-02	Negative				2025-01-03	Negative
USL164	TX	F03	2	Cattle Nasal Swab				8054	Yes			2024-12-17	2025-01-03	35.268	Positive	2025-01-02	Negative				2025-01-03	Positive		IDV and a Coronavirus
USL165	TX	F03	2	Cattle Nasal Swab				8058	Yes			2024-12-17	2025-01-03	26.763	Positive	2025-01-02	Negative				2025-01-03	Positive		IDV and a Coronavirus
USL166_TX	TX	F03	2	Cattle Nasal Swab				8061	Yes			2024-12-17	2025-01-03	19.041	Positive	2025-01-02	Negative				2025-01-03	Negative
USL167_TX	TX	F03	2	Cattle Nasal Swab				8063	Yes			2024-12-17	2025-01-03		Negative	2025-01-02	Negative				2025-01-03	Positive
USL168_TX	TX	F03	2	Cattle Nasal Swab				8067	Yes			2024-12-17	2025-01-03	29.352	Positive	2025-01-02	Negative				2025-01-03	Positive		IDV and a Coronavirus
USL169_TX	TX	F03	2	Cattle Nasal Swab				8069	Yes			2024-12-17	2025-01-03	18.09	Positive	2025-01-02	Negative				2025-01-03	Positive		IDV and a Coronavirus
USL170_TX	TX	F03	2	Cattle Nasal Swab				8071	Yes			2024-12-17	2025-01-03	30.787	Positive	2025-01-02	Negative				2025-01-03	Negative
USL171	TX	F03	2	Cattle Nasal Swab				8072	Yes			2024-12-17	2025-01-03		Negative	2025-01-02	Negative				2025-01-03	Negative
USL172_TX	TX	F03	2	Cattle Nasal Swab				8075	Yes			2024-12-17	2025-01-03		Negative	2025-01-02	Negative				2025-01-03	Negative
USL173	TX	F03	2	Cattle Nasal Swab				8076	Yes			2024-12-17	2025-01-03	22.863	Positive	2025-01-02	Negative				2025-01-03	Negative
USL174_TX	TX	F03	2	Cattle Nasal Swab				8077	Yes			2024-12-17	2025-01-03	32.866	Positive	2025-01-02	Negative				2025-01-03	Positive		IDV and a Coronavirus
USL175_TX	TX	F03	2	Cattle Nasal Swab				8079	Yes			2024-12-17	2025-01-03	36.343	Positive	2025-01-02	Negative				2025-01-03	Negative
USL176	TX	F03	2	Cattle Nasal Swab				8080	Yes			2024-12-17	2025-01-03	24.794	Positive	2025-01-02	Negative				2025-01-03	Negative
USL177_TX	TX	F03	2	Cattle Nasal Swab				8081	Yes			2024-12-17	2025-01-03		Negative	2025-01-02	Negative				2025-01-03	Negative
USL178	TX	F03	2	Cattle Nasal Swab				8086	Yes			2024-12-17	2025-01-03		Negative	2025-01-02	Negative				2025-01-03	Negative
USL179_TX	TX	F03	2	Cattle Nasal Swab				8087	Yes			2024-12-17	2025-01-03	22.905	Positive	2025-01-02	Negative				2025-01-03	Negative
USL180	TX	F03	2	Cattle Nasal Swab				8088	Yes			2024-12-17	2025-01-03	15.428	Positive	2025-01-02	Negative				2025-01-03	Positive		IDV and a Coronavirus
USL181	TX	F03	2	Cattle Nasal Swab				8090	Yes			2024-12-17	2025-01-03	19.499	Positive	2025-01-02	Negative				2025-01-03	Negative
USL182_TX	TX	F03	2	Cattle Nasal Swab				8091	Yes			2024-12-17	2025-01-03		Negative	2025-01-02	Negative				2025-01-03	Negative
USL183	TX	F03	2	Cattle Nasal Swab				8092	Yes			2024-12-17	2025-01-03	34.754	Positive	2025-01-02	Negative				2025-01-03	Positive		IDV and a Coronavirus
USL184_TX	TX	F03	2	Cattle Nasal Swab				8093	Yes			2024-12-17	2025-01-03	23.911	Positive	2025-01-02	Negative				2025-01-03	Negative
USL185_TX	TX	F03	2	Cattle Nasal Swab				8095	Yes			2024-12-17	2025-01-03	27.897	Positive	2025-01-02	Negative				2025-01-03	Negative
USL186_TX	TX	F03	2	Cattle Nasal Swab				8099	Yes			2024-12-17	2025-01-03	23.798	Positive	2025-01-02	Negative				2025-01-03	Negative
USL187	TX	F03	2	Cattle Nasal Swab				8100	Yes			2024-12-17	2025-01-03	31.223	Positive	2025-01-02	Negative				2025-01-03	Positive		IDV and a Coronavirus
USL188_TX	TX	F03	2	Cattle Nasal Swab				8101	Yes			2024-12-17	2025-01-03		Negative	2025-01-02	Negative				2025-01-03	Positive
USL189_TX	TX	F03	2	Cattle Nasal Swab				8103	Yes			2024-12-17	2025-01-03	21.078	Positive	2025-01-02	Negative				2025-01-03	Positive		IDV and a Coronavirus
USL190	TX	F03	2	Cattle Nasal Swab				8104	Yes			2024-12-17	2025-01-03		Negative	2025-01-02	Negative				2025-01-03	Positive
USL191_TX	TX	F03	2	Cattle Nasal Swab				8105	Yes			2024-12-17	2025-01-03		Negative	2025-01-02	Negative				2025-01-03	Negative
USL192_TX	TX	F03	2	Cattle Nasal Swab				8107	Yes			2024-12-17	2025-01-03	26.222	Positive	2025-01-02	Negative				2025-01-03	Negative
USL193_TX	TX	F03	2	Cattle Nasal Swab				8109	Yes			2024-12-17	2025-01-03	28.729	Positive	2025-01-02	Negative				2025-01-03	Negative
USL194	TX	F03	2	Cattle Nasal Swab				8110	Yes			2024-12-17	2025-01-03	17.699	Positive	2025-01-02	Negative				2025-01-03	Negative
USL195	TX	F03	2	Cattle Nasal Swab				8112	Yes			2024-12-17	2025-01-03	29.469	Positive	2025-01-02	Negative				2025-01-03	Positive		IDV and a Coronavirus
USL196_TX	TX	F03	2	Cattle Nasal Swab				8113	Yes			2024-12-17	2025-01-03		Negative	2025-01-02	Negative				2025-01-03	Positive
USL197_TX	TX	F03	2	Cattle Nasal Swab				8117	Yes			2024-12-17	2025-01-03	31.594	Positive	2025-01-02	Negative				2025-01-03	Negative
USL198	TX	F03	2	Cattle Nasal Swab				8118	Yes			2024-12-17	2025-01-03	17.741	Positive	2025-01-02	Negative				2025-01-03	Negative
