# Supplementary material for: Detection and Genomic Characterization of Novel Respiratory Viruses in US and Mexican Cattle Farms
Source: Transbound Emerg Dis. 2026 May 13;2026:3247802. doi: 10.1155/tbed/3247802 (PMC13169165; doi:10.1155/tbed/3247802)
Supplement: Supplementary file 2 — Supporting Information 2 Table S2. Viruses detected by next‐generation sequencing (NGS) across all samples, including read metrics and genome coverage. [file TBED-2026-3247802-s002.xlsx]

## Sheet: Sheet1
ID	Location	Farm	Sample Type	Date of sampling	Virus identified	% Genome Called	Mapped Reads	Coverage Depth	Pathogens detected by RT-qPCR (Cq)	Sick/Healthy	Gender	Symptoms
USL0010_KY	Kentucky	F01	Cattle Nasal Swab	2024-05-06	IDV	100	389821	23659	IDV(17.68)	Sick	Female	Sick: Depressed, nasal discharge, fever, drooping. Tx: Nuflor; Temp: 105.8F
					BCoV	98.1	8030	19.14	BCoV
					BVDV	15.7	2816	65.13
					BRAV	98.1	207313	2109.19
USL0011_KY	Kentucky	F01	Cattle Nasal Swab	2024-05-06	Bovine Rotavirus A	91.6	747	25.06	IDV(17.048)	Healthy	Female	Healthy
					Flumine dicistrovirus 40	72.7	410	21.18
					IDV	100.1	7243925	233638
					Shenzhen reo-like virus	35.7	674	12.33
					Praha dicistro-like virus	90.9	14148	109.69
USL0072_IN	Indiana	F01	Cattle Nasal Swab	2024-05-09	BRBV	67.7	141137	1381.87	BCoV	Sick	Female	Fever. Temp: 103.4F. Diarrhea
					BRAV	54	593	6.06
					Bovine Rotavirus A	97.2	1337	36.91
					BCoV	99.9	21260831	50700.1
					BVDV	16.9	12681	607.66
USL0048_KY	Kentucky	F03	Cattle Nasal Swab	2024-05-08	BCoV	99.9	663016	2718.57	IDV(33.778)	Healthy	Male	Apparently healthy
					BRAV	30.3	189	3.7	BCoV
USL0029_KY	Kentucky	F02	Cattle Nasal Swab	2024-05-07	BCoV	99.9	3646491	14402.1	BCoV	Healthy	Male	Healthy bull
					Enterovirus E4	97.3	34169	619.63
USL0083_IN	Indiana	F01	Cattle Occular Swab	2024-05-09	BCoV	65.6	2372	8.22	BCov	Sick	Female	Occular discharge, conjuctivitis and diarrhea
					Bovine Nidovirus 1	95.1	130587	734.67
CNW11_KY	Kentucky	F04	Cattle Nasal Swab	4/16/2024	BCoV	94.9	8319	19.77	BCoV	Sick	Female	Missing
					BRAV	93.5	30314	307.77
USL0008_MX	Mexico	F04	Cattle Nasal Swab	2/14/2024	Enterovirus E4	77.1	10410	102.73	IDV(16.801)	Sick	Female	Nasal discharge
					IDV	100	14429614	518215
USL0009_MX	Mexico	F04	Cattle Nasal Swab	2/14/2024	BRAV	87	429120	4373.78	IDV(16.74)	Sick	Female	Fever and nasal discharge
					BRBV	82.9	17804	173.97
					IDV	100	2079523	74914.2
USL0011_MX	Mexico	F04	Cattle Nasal Swab	2/14/2024	BCoV	99.9	17564112	74050.7	BCoV IDV(36.603)	Sick	Female	Fever and nasal discharge
USL0024_MX	Mexico	F03	Cattle Nasal Swab	2024-02-15	Bovine Nidovirus 1	90.5	9885	67.54	IDV(35.442)	Sick	Female	Fever and nasal discharge
									Pan-CoV positive
USL0031_MX	Mexico	F03	Cattle Nasal Swab	2024-02-15	Nodaviridae	92.4	457	19.95	IDV(35.361)	Sick	Female	Fever and nasal discharge
					Enterovirus E4	91.4	3360	64.47	Pan-CoV positive
					BRAV	98.4	111418	2202.43
USL0033_MX	Mexico	F03	Cattle Nasal Swab	2024-02-15	IDV	96.2	639	38.25	IDV(31.135)	Sick	Female	Fever and nasal discharge
					Bovine Picobirnavirus	13.2	12	1.5	Pan-CoV positive
					Nodaviridae	96.3	1731	78.11
					BRAV	36	212	4.27
					Enterovirus E4	89.2	1429	27.54
USL0034_MX	Mexico	F03	Cattle Nasal Swab	2024-02-15	BCoV	99.8	2536422	11033.2	IDV(37.711)	Sick	Female	Fever and nasal discharge
					BRSV	80.6	2419	20.78	BCoV
					BRAV	100	13766993	26947.7
USL0038_MX	Mexico	F03	Cattle Nasal Swab	2024-02-15	Bovine Nidovirus 1	98.4	304608	2076.16	Pan-CoV positive	Sick	Female	Fever and nasal discharge
					BRBV	77.7	23301	443.57
					Nodaviridae	47.6	160	6.45
USL0039_MX	Mexico	F03	Cattle Nasal Swab	2/14/2024	Bovine Nidovirus 1	95.3	27854	187.87	Pan-CoV positive	Sick	Female	Fever and nasal discharge
					Bovine Picobirnavirus	92	636	58.36
					Nodaviridae	93	10960	347.16
USL0095_KY	Kentucky	F01	Cattle Nasal Swab	8/14/2024	BRSV	91.2	3956	37.1	IDV (31.433)	Sick	Female	Depressed, cough
					BRBV	28.6	262	5.02
USL0097_KY	Kentucky	F01	Cattle Nasal Swab	8/14/2024	Bovine Rotavirus C	72.4	299	15.18	IDV(20.736)	Sick	Female	Depressed, cough and nasal discharge
					IDV	100	48871	4483.2
					BRAV	100	97276	1863.28
					BRBV	63.7	999	18.32
USL0101_KY	Kentucky	F01	Cattle Nasal Swab	8/14/2024	BCoV	99.6	22335	102.39	BcoV	Healthy	Female	Apperantly healthy
					BRAV	56.6	430	8.08
					BRBV	19.2	142	2.55
USL0042_KY	Kentucky	F03	Cattle Nasal Swab	2024-05-08	BCoV	99.6	1780645	8205.33	BcoV	Healthy	Male	Apperantly healthy
					Enterovirus E4	42.1	341	6.63
					BRAV	95.3	1703	33.64
USL0013_KY	Kentucky	F01	Cattle Nasal Swab	2024-05-06	IDV	45.2	104	11.77	IDV (25.428)	Healthy	Female	Healthy
					BRBV	65.9	3253	62.09
					Bovine Picobirnavirus	11.3	16	1.81
					Bovine Nidovirus 1	14.3	256	1.8
					Turnip vein-clearing virus	10.5	54	1.22
					Sobemovirus sp	15.5	30288	400.69
USL0015	Kentucky	F01	Cattle Nasal Swab	2024-05-06	BRAV	92.9	2378	18.8	IDV (35.99)	Healthy	Female	Healthy
					Apis dicistrovirus	11.8	102	1.47	BCov
					Turnip vein-clearing virus	37	206	4.61
USL0038	Kentucky	F02	Cattle Nasal Swab	2024-05-07	Enterovirus E4	98.9	116954	2252.04	BcoV	Healthy	Male	Healthy steer
USL0059_KY	Kentucky	F03	Cattle Nasal Swab	2024-05-08	BRAV	99.8	8064	159.03	BcoV	Healthy	Male	Apperantly healthy
					BCoV	99.8	26412	120.33
USL0060_KY	Kentucky	F03	Cattle Nasal Swab	2024-05-08	IDV	21.8	48	5.97	IDV (27.945)	Healthy	Male	Apperantly healthy
					Enterovirus E4	98.2	33075	637.01	BCoV
USL0167_IN	Indiana	F01	Cattle Nasal Swab	2024-12-09	BRAV	97.8	4031	78.37	IDV (26.107)	Healthy	Female	N/A
					BRBV	13.1	105	2
					IDV	88.1	293	19.41
					Apis dicistrovirus	14.1	88	1.29
USL0168_IN	Indiana	F01	Cattle Nasal Swab	2024-12-09	Bovine Nidovirus 1	97.2	95591	648.32	IDV (37.908)	Healthy	Female	N/A
					BRAV	96.9	3190	61.83	BCoV
					BRBV	98.9	4466	85.31
USL0172_IN	Indiana	F01	Cattle Nasal Swab	2024-12-09	BRAV	99.1	31767	631.88	IDV (34.118)	Healthy	Female	Swab only
					BRBV	84.1	1013	19.31	BCoV
					Flumine dicistrovirus 40	19.1	16	1.61
USL0198_KY	Kentucky	F03	Cattle Nasal Swab	2024-12-10	BCoV	55.8	2315	10.32	IDV (36.03)	Healthy	Male	N/A
					BRBV	100	722508	13853.3	BCoV
					BRAV	56.9	441	8.4
					Bovine Torovirus	25.7	617	3.34
					IDV	14.9	45	2.72
					Enterovirus E4	31	281	5.35
USL0218_KY	Kentucky	F01	Cattle Nasal Swab	2024-12-11	IDV	95.7	1182	70.02	IDV (22.465)	Sick	Female	Depressed, cough, nasal discharge and difficulty breathing
					BRBV	28.8	187	3.52
					BRAV	99.5	12512	240.27
USL0219_KY	Kentucky	F01	Cattle Nasal Swab	2024-12-11	IDV	100	114132	6836.76	IDV (14.243)	Healthy	Female	N/A
					BRAV	16.9	131	2.59
USL0220_KY	Kentucky	F01	Cattle Nasal Swab	2024-12-11	IDV	100	21215	1270.16	IDV (16.254)	Healthy	Female	N/A
					BRAV	98.8	23648	464.44
					BRBV
USL0235_KY	Kentucky	F01	Cattle Nasal Swab	2024-12-11	BRAV	99.8	41414	810.12	IDV (30.257)	Healthy	Missing	N/A
					BRBV	10.4	93	1.79	BCoV
USL086_TX	Texas	F02	Cattle Nasal Swab	2024-12-02	Aphid lethal paralysis	13.8	155	2.24	BCoV	Healthy	Female	N/A
USL0207_KY	Kentucky	F03	Cattle Nasal Swab	2024-12-10	BCoV	20	665	2.94	IDV (29.968)	Healthy	Male	N/A
					BRBV	22.3	141	2.63	BCoV
USL094_TX	Texas	F02	Cattle Nasal Swab	2024-12-02	BCoV	56.8	1884	8.55	BCoV	Sick	Female	Missing
					BRBV	92.6	2034	38.74
					BRAV	94.7	37360	260.2
USL092_TX	Texas	F02	Cattle Nasal Swab	2024-12-02	BRAV	45.7	10913	216.73	BCoV	Sick	Female	Missing
					BRBV	14.5	108	2.02
					Medicago sativa alphapartitivirus	34.2	93	7.69
USL123_TX	Texas	F03	Cattle Nasal Swab	2024-12-03	BCoV	62	2568	11.67	IDV (28.531)	Healthy	Missing	N/A
					BRBV	99.4	71892	5365.74
					BRAV	97.6	15063	295.92
					IDV	12.1	30	2.21
					Nodaviridae	24	60	2.85
					Enterovirus E4	99.7	164934	3155.06
USL131_TX	Texas	F03	Cattle Nasal Swab	12/3/2024	BRAV	100	27705	545.1	IDV (36.31)	Healthy	Missing	N/A
					BRBV	43.3	343	6.53	BCoV
					Bovine Rotavirus A	10.2	10	0.58
					Enterovirus E4	95.4	90749	1732.49
USL141_TX	Texas	F03	Cattle Nasal Swab	2024-12-03	BCoV	99.8	2719043	12447.2	IDV (36.71)	Healthy	Missing	N/A
					BRAV	64.4	834	16.12	BCoV
					BRBV	64.5	429	8.42
					Bovine Rotavirus A	96.2	1935	106.96
					Enterovirus E4	93.6	2154	41.12
USL0010_MX	Mexico	F04	Cattle Nasal Swab	02/14/2024	IDV	93.2	418	23.94	IDV (33.815)	Sick	Female	Depressed and nasal discharge
					BCoV	44.3	1162	4.42
					BRAV	66.9	563	9.06
					BRBV	100	264394	4858.75
					Bovine Picobirnavirus	99.1	242	24.21
					Partitiviridae	10.8	650	34.33
					Bovine Torovirus	29.6	737	3.42
USL0022_MX	Mexico	F03	Cattle Nasal Swab	02/15/2024	BCoV	91.3	2925	11.66	IDV (29.753)	Sick	Female	Depressed and nasal discharge
					BRV-3	98.6	6628	54.37	BCoV
					BRBV	96.9	3331873	65669.6
					BRAV	99.9	1632465	31144.9
					IDV	86.5	239	13.09
USL0026_MX	Mexico	F03	Cattle Nasal Swab	02/15/2024	Bovine Rotavirus A	97.3	84824	1606.25	IDV (27.082)	Sick	Female	Depressed and nasal discharge
					Bovine Rotavirus B	81.3	333	22.34
					BRBV	38.1	314	5
					BRAV	97.3	84824	1606.25
					IDV	99.7	13697	988.05
					Nodaviridae	30.8	114	4.76
USN004.3_MX	Mexico	F03	Bioaerosol	2/15/2024	Bovine Rotavirus C	84.1	372	20.67	IDV (35.541)	NA	NA	NA
					BRAV	22.9	213	3.13
					BRBV	32.9	268	4.1
					Mitoviridae	59.8	137	7.77
USE032	Kentucky	F03	Water Swab	2024-12-10	Nodaviridae	93	366	16.0518	BCoV	NA	NA	NA
					Wenzhou noda-like	45.5	3059	85.032
USE033_KY	Kentucky	F03	Water Swab	2024-12-10	BRBV	99.5	10851	204.91	BCoV	NA	NA	NA
					IDV	55.1	88	10.71	IDV(29.698)
USH022	Kentucky	F01	Human Nasal Swab	8/13/2024	SARS-CoV-2	97.9	133000	634.93	SARSCoV	Missing	Male	Missing
USL0035	Kentucky	F02	Cattle Nasal Swab	5/7/2024	Enterovirus E4	97.5	72778	3.74	BCoV
USL0209	Kentucky	F03	Cattle Nasal Swab	2024-12-10	BCoV	15.2	488	2.15	IDV (36.462)	Healthy	Male	Healthy bull
					Enterovirus E4	96.1	7534	141.44	BCoV	Healthy	Male	N/A
USL0214_KY	Kentucky	F03	Cattle Nasal Swab	2024-12-10	BCoV	99.6	43307	186.4	IDV (36.418)	Healthy	Male	N/A
					BRBV	35.7	230	4.36	BCoV
					BRAV	99.8	163633	3120.42
					BRV-3	13.3	20	1.56
USL0226_KY	Kentucky	F01	Cattle Nasal Swab	2024-12-11	BRBV	40.9	233	4.43	IDV (33.604)	Sick	Female	Depressed, nasal discharge and dcreased appetite
USL081_TX	Texas	F02	Cattle Nasal Swab	2024-12-02	BRBV	12.6	100	1.77	IDV (31.85)	Healthy	Female	N/A
USL0028_MX	Mexico	F03	Cattle Nasal Swab	02/15/2024	BRAV	39.4	1289	25.2	IDV (31.425)	Sick	Female	Fever and nasal discharge
USL138_TX	Texas	F03	Cattle Nasal Swab	2024-12-03	BCoV	99.6	176487	767.16	BCoV IDV(36.67)	Healthy	Missing	N/A
USL0252_IN	Indiana	F01	Cattle Nasal Swab	2025-05-12	BCoV	99.8	597009	1399.05	BCoV
					BRBV	60.8	2842	27.7396
USL0256_KY	Kentucky	F03	Cattle Nasal Swab	2025-05-12	Bovine Nidovirus 1	79.9	9968	35.7606	IDV(23.296)
					IDV	24.2	74	3.02759
USL0271_KY	Kentucky	F02	Cattle Nasal Swab	2025-05-13	IDV	99.4	28956	896.102	IDV(15.914)
					BRAV	87.5	9414	95.1205
					Bovine Nidovirus 1	70.2	4803	17.2721
USL0272_KY	Kentucky	F02	Cattle Nasal Swab	2025-05-13	Bovine Nidovirus 1	50.8	2128	7.63106	IDV(26.635)
USL151_TX	Texas	F03	Cattle Nasal Swab	2024-12-17	BRAV	94.7	4856	49.2083	IDV(25.505)
					Bovine Nidovirus 1	84.2	24556	88.1283	BCoV
					BRBV	18.7	362	3.4644
USL152_TX	Texas	F03	Cattle Nasal Swab	2024-12-17	IDV	100	24564	1064.04	IDV(16.3)
					BRAV	16.1	178	1.84794
USL160_TX	Texas	F03	Cattle Nasal Swab	2024-12-17	IDV	96.7	816	30.6933	IDV(26.505)
					BCoV	99.7	9710	22.6788
					BRAV	99	1378371	13915.9
					Bovine Nidovirus 1	80.3	27285	97.0294
					Bovine RotavirusA	22.5	101	2.74218
USL166_TX	Texas	F03	Cattle Nasal Swab	2024-12-17	IDV	96.1	1322	62.1991	IDV(19.041)
					BRBV	79.7	7088	68.8602
USL173_TX	Texas	F03	Cattle Nasal Swab	2024-12-17	BRV-3	99.9	20061	94.4562	IDV(22.863)
					IDV	98.8	2798	108.799
					Bovine Nidovirus 1	84.8	63797	228.447
					BRBV	79.2	7050	73.1947
USL176_TX	Texas	F03	Cattle Nasal Swab	2024-12-17	BVDV	57.7	677	4.1966	IDV (24.794)
USL179_TX	Texas	F03	Cattle Nasal Swab	2024-12-17	IDV	97.6	1249	68.6376	IDV (22.905)
					Bovine Nidovirus 1	86.1	46234	165.497
USL180_TX	Texas	F03	Cattle Nasal Swab	2024-12-17	IDV	100.1	56473	2188.15	IDV(15.428)
					BRBV	79.1	877	8.83138	BCoV
USL181_TX	Texas	F03	Cattle Nasal Swab	2024-12-17	IDV	100	30485	307.947	IDV (19.499)
					BRAV	27.4	2336	22.4568
USL184_TX	Texas	F03	Cattle Nasal Swab	2024-12-17	BRAV	92.8	4332	43.8804	IDV (23.911)
					IDV	56.3	146	5.35395
USL185_TX	Texas	F03	Cattle Nasal Swab	2024-12-17	BRAV	97.6	6374	64.3846	IDV(27.897)
					Bovine Nidovirus 1	16.1	652	2.33779
USL186_TX	Texas	F03	Cattle Nasal Swab	2024-12-17	IDV	98.8	1757	60.1005	IDV(23.798)
					Bovine Nidovirus 1	92	1137079	4080.68
					BVDV	99.2	14820	91.8206
					BRAV	18.6	2224	21.3258
USL189_TX	Texas	F03	Cattle Nasal Swab	2024-12-17	IDV	97.2	595	19.1225	IDV(21.078)
					Bovine Nidovirus 1	83.2	27250	97.3163
USL192_TX	Texas	F03	Cattle Nasal Swab	2024-12-17	BRAV	4.7	52	0.469798	IDV(26.222)
USL194_TX	Texas	F03	Cattle Nasal Swab	2024-12-17	IDV	100	15857	557.658	IDV(17.699)
					BRAV	98.4	7920	79.7351
					Bovine Nidovirus 1	70.6	9343	33.2639
USL198_TX	Texas	F03	Cattle Nasal Swab	2024-12-17	IDV	99.6	21769	680.241	IDV(17.741)
					Bovine Nidovirus 1	79.7	20591	73.4387
					BRAV	12	338	3.11416
